# Supplementary material for: RNA-Seq Based Transcriptional Map of Bovine Respiratory Disease Pathogen “Histophilus somni 2336”
Source: PLoS One. 2012 Jan 20;7(1):e29435. doi: 10.1371/journal.pone.0029435 (PMC3262788; doi:10.1371/journal.pone.0029435)
Supplement: Table S1 — H. somni genes expressed in the present study according to the TIGRFAM categories. (XLS) [file pone.0029435.s002.xls]

## Sheet: Sheet1
TIGRFAM Categories	Total number of genes	Genes expressed																	Column1	Column2	Column3	Column4
Amino acid biosynthesis	72	61																	HSM_0013	Amino acid biosynthesis	Pyruvate family	expressed
Biosynthesis of cofactors, prosthetic groups, and carriers	89	81																	HSM_0020	Amino acid biosynthesis	Serine family	expressed
Cell envelope	167	127																	HSM_0027	Amino acid biosynthesis	Aspartate family
Cellular processes	115	89																	HSM_0049	Amino acid biosynthesis	Pyruvate family	expressed
Central intermediary metabolism	53	41																	HSM_0060	Amino acid biosynthesis	Glutamate family	expressed
DNA metabolism	136	104																	HSM_0095	Amino acid biosynthesis	Pyruvate family	expressed
Energy metabolism	200	177																	HSM_0213	Amino acid biosynthesis	Pyruvate family	expressed
Fatty acid and phospholipid metabolism	45	42																	HSM_0253	Amino acid biosynthesis	Glutamate family	expressed
Hypothetical proteins	247	148																	HSM_0277	Amino acid biosynthesis	Aspartate family	expressed
Mobile and extrachromosomal element functions	99	77																	HSM_0283	Amino acid biosynthesis	Glutamate family	expressed
Protein fate	100	85																	HSM_0333	Amino acid biosynthesis	Glutamate family	expressed
Protein synthesis	159	143																	HSM_0344	Amino acid biosynthesis	Glutamate family	expressed
Purines, pyrimidines, nucleosides, and nucleotides	47	46																	HSM_0349	Amino acid biosynthesis	Aspartate family	expressed
Regulatory functions	119	92																	HSM_0350	Amino acid biosynthesis	Aspartate family	expressed
Signal transduction	11	8																	HSM_0351	Amino acid biosynthesis	Aspartate family	expressed
Transcription	55	49																	HSM_0358	Amino acid biosynthesis	Aromatic amino acid family	expressed
Transport and binding proteins	323	261																	HSM_0382	Amino acid biosynthesis	Serine family	expressed
Unclassified	67	56																	HSM_0400	Amino acid biosynthesis	Aspartate family	expressed
Unknown function	155	115																	HSM_0455	Amino acid biosynthesis	Aspartate family	expressed
																			HSM_0472	Amino acid biosynthesis	Aspartate family	expressed
																			HSM_0565	Amino acid biosynthesis	Histidine family
																			HSM_0591	Amino acid biosynthesis	Aspartate family	expressed
																			HSM_0635	Amino acid biosynthesis	Aromatic amino acid family	expressed
																			HSM_0639	Amino acid biosynthesis	Serine family	expressed
																			HSM_0704	Amino acid biosynthesis	Aromatic amino acid family	expressed
																			HSM_0714	Amino acid biosynthesis	Pyruvate family	expressed
																			HSM_0715	Amino acid biosynthesis	Pyruvate family	expressed
																			HSM_0716	Amino acid biosynthesis	Pyruvate family	expressed
																			HSM_0717	Amino acid biosynthesis	Pyruvate family	expressed
																			HSM_0733	Amino acid biosynthesis	Glutamate family	expressed
																			HSM_0743	Amino acid biosynthesis	Glutamate family	expressed
																			HSM_0774	Amino acid biosynthesis	Aspartate family	expressed
																			HSM_0854	Amino acid biosynthesis	Aspartate family	expressed
																			HSM_0927	Amino acid biosynthesis	Aspartate family	expressed
																			HSM_0928	Amino acid biosynthesis	Aspartate family
																			HSM_0962	Amino acid biosynthesis	Serine family	expressed
																			HSM_0963	Amino acid biosynthesis	Histidine family	expressed
																			HSM_0964	Amino acid biosynthesis	Aromatic amino acid family	expressed
																			HSM_0970	Amino acid biosynthesis	Aspartate family	expressed
																			HSM_1017	Amino acid biosynthesis	Aromatic amino acid family	expressed
																			HSM_1047	Amino acid biosynthesis	Aspartate family	expressed
																			HSM_1055	Amino acid biosynthesis	Histidine family
																			HSM_1065	Amino acid biosynthesis	Aromatic amino acid family	expressed
																			HSM_1066	Amino acid biosynthesis	Aromatic amino acid family	expressed
																			HSM_1080	Amino acid biosynthesis	Aromatic amino acid family	expressed
																			HSM_1098	Amino acid biosynthesis	Serine family	expressed
																			HSM_1103	Amino acid biosynthesis	Glutamate family	expressed
																			HSM_1252	Amino acid biosynthesis	Aspartate family	expressed
																			HSM_1259	Amino acid biosynthesis	Aspartate family
																			HSM_1293	Amino acid biosynthesis	Aspartate family	expressed
																			HSM_1304	Amino acid biosynthesis	Aspartate family	expressed
																			HSM_1307	Amino acid biosynthesis	Aspartate family	expressed
																			HSM_1310	Amino acid biosynthesis	Aromatic amino acid family	expressed
																			HSM_1311	Amino acid biosynthesis	Aromatic amino acid family	expressed
																			HSM_1312	Amino acid biosynthesis	Aromatic amino acid family
																			HSM_1313	Amino acid biosynthesis	Aromatic amino acid family	expressed
																			HSM_1314	Amino acid biosynthesis	Aromatic amino acid family
																			HSM_1315	Amino acid biosynthesis	Aromatic amino acid family
																			HSM_1416	Amino acid biosynthesis	Aromatic amino acid family	expressed
																			HSM_1538	Amino acid biosynthesis	Aspartate family	expressed
																			HSM_1540	Amino acid biosynthesis	Glutamate family
																			HSM_1561	Amino acid biosynthesis	Aspartate family	expressed
																			HSM_1604	Amino acid biosynthesis	Aromatic amino acid family
																			HSM_1777	Amino acid biosynthesis	Pyruvate family	expressed
																			HSM_1779	Amino acid biosynthesis	Aspartate family	expressed
																			HSM_1833	Amino acid biosynthesis	Pyruvate family	expressed
																			HSM_1865	Amino acid biosynthesis	Aspartate family	expressed
																			HSM_1897	Amino acid biosynthesis	Aromatic amino acid family	expressed
																			HSM_1991	Amino acid biosynthesis	Pyruvate family	expressed
																			HSM_2007	Amino acid biosynthesis	Serine family	expressed
																			HSM_2014	Amino acid biosynthesis	Aromatic amino acid family
																			HSM_2015	Amino acid biosynthesis	Aromatic amino acid family	expressed
																			HSM_0006	Biosynthesis of cofactors, prosthetic groups, and carriers	Menaquinone and ubiquinone	expressed
																			HSM_0008	Biosynthesis of cofactors, prosthetic groups, and carriers	Pantothenate and coenzyme A	expressed
																			HSM_0016	Biosynthesis of cofactors, prosthetic groups, and carriers	Menaquinone and ubiquinone	expressed
																			HSM_0025	Biosynthesis of cofactors, prosthetic groups, and carriers	Menaquinone and ubiquinone	expressed
																			HSM_0050	Biosynthesis of cofactors, prosthetic groups, and carriers	Other	expressed
																			HSM_0056	Biosynthesis of cofactors, prosthetic groups, and carriers	Riboflavin, FMN, and FAD	expressed
																			HSM_0057	Biosynthesis of cofactors, prosthetic groups, and carriers	Folic acid	expressed
																			HSM_0064	Biosynthesis of cofactors, prosthetic groups, and carriers	Pantothenate and coenzyme A	expressed
																			HSM_0085	Biosynthesis of cofactors, prosthetic groups, and carriers	Menaquinone and ubiquinone	expressed
																			HSM_0117	Biosynthesis of cofactors, prosthetic groups, and carriers	Menaquinone and ubiquinone	expressed
																			HSM_0153	Biosynthesis of cofactors, prosthetic groups, and carriers	Other	expressed
																			HSM_0154	Biosynthesis of cofactors, prosthetic groups, and carriers	Other	expressed
																			HSM_0155	Biosynthesis of cofactors, prosthetic groups, and carriers	Other	expressed
																			HSM_0156	Biosynthesis of cofactors, prosthetic groups, and carriers	Other	expressed
																			HSM_0159	Biosynthesis of cofactors, prosthetic groups, and carriers	Other	expressed
																			HSM_0160	Biosynthesis of cofactors, prosthetic groups, and carriers	Glutathione and analogs	expressed
																			HSM_0182	Biosynthesis of cofactors, prosthetic groups, and carriers	Molybdopterin	expressed
																			HSM_0186	Biosynthesis of cofactors, prosthetic groups, and carriers	Lipoate	expressed
																			HSM_0259	Biosynthesis of cofactors, prosthetic groups, and carriers	Molybdopterin	expressed
																			HSM_0320	Biosynthesis of cofactors, prosthetic groups, and carriers	Folic acid	expressed
																			HSM_0356	Biosynthesis of cofactors, prosthetic groups, and carriers	Menaquinone and ubiquinone	expressed
																			HSM_0382	Biosynthesis of cofactors, prosthetic groups, and carriers	Folic acid	expressed
																			HSM_0392	Biosynthesis of cofactors, prosthetic groups, and carriers	Riboflavin, FMN, and FAD	expressed
																			HSM_0402	Biosynthesis of cofactors, prosthetic groups, and carriers	Molybdopterin	expressed
																			HSM_0422	Biosynthesis of cofactors, prosthetic groups, and carriers	Pantothenate and coenzyme A	expressed
																			HSM_0443	Biosynthesis of cofactors, prosthetic groups, and carriers	Heme, porphyrin, and cobalamin	expressed
																			HSM_0503	Biosynthesis of cofactors, prosthetic groups, and carriers	Other	expressed
																			HSM_0505	Biosynthesis of cofactors, prosthetic groups, and carriers	Other	expressed
																			HSM_0510	Biosynthesis of cofactors, prosthetic groups, and carriers	Other	expressed
																			HSM_0512	Biosynthesis of cofactors, prosthetic groups, and carriers	Molybdopterin	expressed
																			HSM_0564	Biosynthesis of cofactors, prosthetic groups, and carriers	Heme, porphyrin, and cobalamin	expressed
																			HSM_0729	Biosynthesis of cofactors, prosthetic groups, and carriers	Other	expressed
																			HSM_0757	Biosynthesis of cofactors, prosthetic groups, and carriers	Pantothenate and coenzyme A	expressed
																			HSM_0758	Biosynthesis of cofactors, prosthetic groups, and carriers	Pantothenate and coenzyme A	expressed
																			HSM_0771	Biosynthesis of cofactors, prosthetic groups, and carriers	Heme, porphyrin, and cobalamin	expressed
																			HSM_0773	Biosynthesis of cofactors, prosthetic groups, and carriers	Menaquinone and ubiquinone	expressed
																			HSM_0850	Biosynthesis of cofactors, prosthetic groups, and carriers	Heme, porphyrin, and cobalamin	expressed
																			HSM_0859	Biosynthesis of cofactors, prosthetic groups, and carriers	Folic acid	expressed
																			HSM_0967	Biosynthesis of cofactors, prosthetic groups, and carriers	Menaquinone and ubiquinone	expressed
																			HSM_0968	Biosynthesis of cofactors, prosthetic groups, and carriers	Menaquinone and ubiquinone	expressed
																			HSM_0969	Biosynthesis of cofactors, prosthetic groups, and carriers	Menaquinone and ubiquinone	expressed
																			HSM_0990	Biosynthesis of cofactors, prosthetic groups, and carriers	Pyridine nucleotides
																			HSM_1092	Biosynthesis of cofactors, prosthetic groups, and carriers	Menaquinone and ubiquinone	expressed
																			HSM_1196	Biosynthesis of cofactors, prosthetic groups, and carriers	Folic acid	expressed
																			HSM_1279	Biosynthesis of cofactors, prosthetic groups, and carriers	Heme, porphyrin, and cobalamin	expressed
																			HSM_1281	Biosynthesis of cofactors, prosthetic groups, and carriers	Riboflavin, FMN, and FAD	expressed
																			HSM_1295	Biosynthesis of cofactors, prosthetic groups, and carriers	Heme, porphyrin, and cobalamin
																			HSM_1299	Biosynthesis of cofactors, prosthetic groups, and carriers	Riboflavin, FMN, and FAD	expressed
																			HSM_1301	Biosynthesis of cofactors, prosthetic groups, and carriers	Thiamine	expressed
																			HSM_1359	Biosynthesis of cofactors, prosthetic groups, and carriers	Folic acid
																			HSM_1380	Biosynthesis of cofactors, prosthetic groups, and carriers	Thiamine	expressed
																			HSM_1382	Biosynthesis of cofactors, prosthetic groups, and carriers	Menaquinone and ubiquinone	expressed
																			HSM_1383	Biosynthesis of cofactors, prosthetic groups, and carriers	Pyridoxine	expressed
																			HSM_1383	Biosynthesis of cofactors, prosthetic groups, and carriers	Thiamine	expressed
																			HSM_1383	Biosynthesis of cofactors, prosthetic groups, and carriers	Other	expressed
																			HSM_1388	Biosynthesis of cofactors, prosthetic groups, and carriers	Folic acid	expressed
																			HSM_1389	Biosynthesis of cofactors, prosthetic groups, and carriers	Molybdopterin	expressed
																			HSM_1390	Biosynthesis of cofactors, prosthetic groups, and carriers	Molybdopterin	expressed
																			HSM_1393	Biosynthesis of cofactors, prosthetic groups, and carriers	Menaquinone and ubiquinone	expressed
																			HSM_1403	Biosynthesis of cofactors, prosthetic groups, and carriers	Pyridoxine
																			HSM_1411	Biosynthesis of cofactors, prosthetic groups, and carriers	Pyridoxine	expressed
																			HSM_1441	Biosynthesis of cofactors, prosthetic groups, and carriers	Other	expressed
																			HSM_1463	Biosynthesis of cofactors, prosthetic groups, and carriers	Other	expressed
																			HSM_1475	Biosynthesis of cofactors, prosthetic groups, and carriers	Other	expressed
																			HSM_1485	Biosynthesis of cofactors, prosthetic groups, and carriers	Biotin	expressed
																			HSM_1503	Biosynthesis of cofactors, prosthetic groups, and carriers	Folic acid
																			HSM_1506	Biosynthesis of cofactors, prosthetic groups, and carriers	Molybdopterin	expressed
																			HSM_1507	Biosynthesis of cofactors, prosthetic groups, and carriers	Molybdopterin	expressed
																			HSM_1508	Biosynthesis of cofactors, prosthetic groups, and carriers	Molybdopterin	expressed
																			HSM_1509	Biosynthesis of cofactors, prosthetic groups, and carriers	Molybdopterin	expressed
																			HSM_1520	Biosynthesis of cofactors, prosthetic groups, and carriers	Riboflavin, FMN, and FAD	expressed
																			HSM_1531	Biosynthesis of cofactors, prosthetic groups, and carriers	Heme, porphyrin, and cobalamin	expressed
																			HSM_1534	Biosynthesis of cofactors, prosthetic groups, and carriers	Riboflavin, FMN, and FAD	expressed
																			HSM_1573	Biosynthesis of cofactors, prosthetic groups, and carriers	Menaquinone and ubiquinone	expressed
																			HSM_1579	Biosynthesis of cofactors, prosthetic groups, and carriers	Menaquinone and ubiquinone	expressed
																			HSM_1607	Biosynthesis of cofactors, prosthetic groups, and carriers	Pantothenate and coenzyme A
																			HSM_1611	Biosynthesis of cofactors, prosthetic groups, and carriers	Menaquinone and ubiquinone	expressed
																			HSM_1612	Biosynthesis of cofactors, prosthetic groups, and carriers	Menaquinone and ubiquinone	expressed
																			HSM_1655	Biosynthesis of cofactors, prosthetic groups, and carriers	Menaquinone and ubiquinone	expressed
																			HSM_1657	Biosynthesis of cofactors, prosthetic groups, and carriers	Menaquinone and ubiquinone	expressed
																			HSM_1661	Biosynthesis of cofactors, prosthetic groups, and carriers	Heme, porphyrin, and cobalamin	expressed
																			HSM_1840	Biosynthesis of cofactors, prosthetic groups, and carriers	Thiamine
																			HSM_1863	Biosynthesis of cofactors, prosthetic groups, and carriers	Other	expressed
																			HSM_1937	Biosynthesis of cofactors, prosthetic groups, and carriers	Heme, porphyrin, and cobalamin	expressed
																			HSM_1938	Biosynthesis of cofactors, prosthetic groups, and carriers	Heme, porphyrin, and cobalamin	expressed
																			HSM_1939	Biosynthesis of cofactors, prosthetic groups, and carriers	Heme, porphyrin, and cobalamin	expressed
																			HSM_1981	Biosynthesis of cofactors, prosthetic groups, and carriers	Pyridine nucleotides
																			HSM_1983	Biosynthesis of cofactors, prosthetic groups, and carriers	Riboflavin, FMN, and FAD	expressed
																			HSM_2009	Biosynthesis of cofactors, prosthetic groups, and carriers	Heme, porphyrin, and cobalamin	expressed
																			HSM_0052	Cell envelope	Other	expressed
																			HSM_0053	Cell envelope	Other	expressed
																			HSM_0059	Cell envelope	Other	expressed
																			HSM_0073	Cell envelope	Biosynthesis and degradation of surface polysaccharides and lipopolysaccharides	expressed
																			HSM_0098	Cell envelope	Other
																			HSM_0122	Cell envelope	Biosynthesis and degradation of murein sacculus and peptidoglycan
																			HSM_0136	Cell envelope	Other	expressed
																			HSM_0148	Cell envelope	Biosynthesis and degradation of surface polysaccharides and lipopolysaccharides
																			HSM_0162	Cell envelope	Other	expressed
																			HSM_0163	Cell envelope	Other	expressed
																			HSM_0164	Cell envelope	Biosynthesis and degradation of surface polysaccharides and lipopolysaccharides
																			HSM_0189	Cell envelope	Biosynthesis and degradation of murein sacculus and peptidoglycan	expressed
																			HSM_0191	Cell envelope	Other	expressed
																			HSM_0192	Cell envelope	Biosynthesis and degradation of murein sacculus and peptidoglycan	expressed
																			HSM_0193	Cell envelope	Biosynthesis and degradation of murein sacculus and peptidoglycan	expressed
																			HSM_0201	Cell envelope	Other	expressed
																			HSM_0204	Cell envelope	Biosynthesis and degradation of surface polysaccharides and lipopolysaccharides	expressed
																			HSM_0204	Cell envelope	Biosynthesis and degradation of murein sacculus and peptidoglycan	expressed
																			HSM_0205	Cell envelope	Biosynthesis and degradation of murein sacculus and peptidoglycan	expressed
																			HSM_0206	Cell envelope	Biosynthesis and degradation of murein sacculus and peptidoglycan	expressed
																			HSM_0210	Cell envelope	Other	expressed
																			HSM_0217	Cell envelope	Surface structures	expressed
																			HSM_0218	Cell envelope	Other	expressed
																			HSM_0219	Cell envelope	Other
																			HSM_0256	Cell envelope	Biosynthesis and degradation of surface polysaccharides and lipopolysaccharides	expressed
																			HSM_0257	Cell envelope	Biosynthesis and degradation of surface polysaccharides and lipopolysaccharides	expressed
																			HSM_0261	Cell envelope	Other
																			HSM_0264	Cell envelope	Other
																			HSM_0272	Cell envelope	Other	expressed
																			HSM_0273	Cell envelope	Other
																			HSM_0275	Cell envelope	Other
																			HSM_0276	Cell envelope	Other	expressed
																			HSM_0284	Cell envelope	Other	expressed
																			HSM_0339	Cell envelope	Other	expressed
																			HSM_0341	Cell envelope	Other	expressed
																			HSM_0345	Cell envelope	Other	expressed
																			HSM_0359	Cell envelope	Biosynthesis and degradation of murein sacculus and peptidoglycan	expressed
																			HSM_0360	Cell envelope	Other	expressed
																			HSM_0361	Cell envelope	Biosynthesis and degradation of surface polysaccharides and lipopolysaccharides	expressed
																			HSM_0365	Cell envelope	Surface structures
																			HSM_0397	Cell envelope	Biosynthesis and degradation of surface polysaccharides and lipopolysaccharides	expressed
																			HSM_0398	Cell envelope	Biosynthesis and degradation of surface polysaccharides and lipopolysaccharides	expressed
																			HSM_0399	Cell envelope	Biosynthesis and degradation of surface polysaccharides and lipopolysaccharides	expressed
																			HSM_0421	Cell envelope	Biosynthesis and degradation of surface polysaccharides and lipopolysaccharides	expressed
																			HSM_0424	Cell envelope	Biosynthesis and degradation of surface polysaccharides and lipopolysaccharides	expressed
																			HSM_0476	Cell envelope	Other	expressed
																			HSM_0477	Cell envelope	Other	expressed
																			HSM_0479	Cell envelope	Biosynthesis and degradation of murein sacculus and peptidoglycan	expressed
																			HSM_0482	Cell envelope	Biosynthesis and degradation of murein sacculus and peptidoglycan	expressed
																			HSM_0499	Cell envelope	Other	expressed
																			HSM_0500	Cell envelope	Other	expressed
																			HSM_0519	Cell envelope	Other	expressed
																			HSM_0521	Cell envelope	Other	expressed
																			HSM_0543	Cell envelope	Biosynthesis and degradation of surface polysaccharides and lipopolysaccharides
																			HSM_0544	Cell envelope	Biosynthesis and degradation of surface polysaccharides and lipopolysaccharides
																			HSM_0545	Cell envelope	Biosynthesis and degradation of surface polysaccharides and lipopolysaccharides
																			HSM_0550	Cell envelope	Biosynthesis and degradation of murein sacculus and peptidoglycan
																			HSM_0568	Cell envelope	Biosynthesis and degradation of murein sacculus and peptidoglycan	expressed
																			HSM_0572	Cell envelope	Biosynthesis and degradation of surface polysaccharides and lipopolysaccharides	expressed
																			HSM_0579	Cell envelope	Other	expressed
																			HSM_0592	Cell envelope	Other	expressed
																			HSM_0613	Cell envelope	Other	expressed
																			HSM_0620	Cell envelope	Biosynthesis and degradation of murein sacculus and peptidoglycan	expressed
																			HSM_0622	Cell envelope	Biosynthesis and degradation of murein sacculus and peptidoglycan	expressed
																			HSM_0623	Cell envelope	Biosynthesis and degradation of murein sacculus and peptidoglycan	expressed
																			HSM_0624	Cell envelope	Biosynthesis and degradation of murein sacculus and peptidoglycan	expressed
																			HSM_0625	Cell envelope	Biosynthesis and degradation of murein sacculus and peptidoglycan	expressed
																			HSM_0626	Cell envelope	Biosynthesis and degradation of murein sacculus and peptidoglycan	expressed
																			HSM_0627	Cell envelope	Biosynthesis and degradation of murein sacculus and peptidoglycan	expressed
																			HSM_0628	Cell envelope	Biosynthesis and degradation of murein sacculus and peptidoglycan	expressed
																			HSM_0629	Cell envelope	Biosynthesis and degradation of murein sacculus and peptidoglycan	expressed
																			HSM_0630	Cell envelope	Biosynthesis and degradation of murein sacculus and peptidoglycan	expressed
																			HSM_0634	Cell envelope	Biosynthesis and degradation of surface polysaccharides and lipopolysaccharides	expressed
																			HSM_0636	Cell envelope	Other	expressed
																			HSM_0643	Cell envelope	Other	expressed
																			HSM_0660	Cell envelope	Biosynthesis and degradation of murein sacculus and peptidoglycan	expressed
																			HSM_0707	Cell envelope	Other	expressed
																			HSM_0734	Cell envelope	Other	expressed
																			HSM_0752	Cell envelope	Other
																			HSM_0793	Cell envelope	Other
																			HSM_0794	Cell envelope	Other	expressed
																			HSM_0797	Cell envelope	Other	expressed
																			HSM_0815	Cell envelope	Biosynthesis and degradation of murein sacculus and peptidoglycan	expressed
																			HSM_0828	Cell envelope	Biosynthesis and degradation of murein sacculus and peptidoglycan	expressed
																			HSM_0840	Cell envelope	Biosynthesis and degradation of surface polysaccharides and lipopolysaccharides	expressed
																			HSM_0845	Cell envelope	Other	expressed
																			HSM_0894	Cell envelope	Biosynthesis and degradation of surface polysaccharides and lipopolysaccharides	expressed
																			HSM_0924	Cell envelope	Biosynthesis and degradation of surface polysaccharides and lipopolysaccharides	expressed
																			HSM_0925	Cell envelope	Biosynthesis and degradation of surface polysaccharides and lipopolysaccharides	expressed
																			HSM_0945	Cell envelope	Other	expressed
																			HSM_0952	Cell envelope	Other	expressed
																			HSM_0973	Cell envelope	Biosynthesis and degradation of surface polysaccharides and lipopolysaccharides
																			HSM_0975	Cell envelope	Biosynthesis and degradation of surface polysaccharides and lipopolysaccharides
																			HSM_0976	Cell envelope	Biosynthesis and degradation of surface polysaccharides and lipopolysaccharides
																			HSM_0977	Cell envelope	Biosynthesis and degradation of surface polysaccharides and lipopolysaccharides
																			HSM_0978	Cell envelope	Biosynthesis and degradation of surface polysaccharides and lipopolysaccharides
																			HSM_0979	Cell envelope	Biosynthesis and degradation of surface polysaccharides and lipopolysaccharides
																			HSM_0994	Cell envelope	Other
																			HSM_0996	Cell envelope	Biosynthesis and degradation of surface polysaccharides and lipopolysaccharides	expressed
																			HSM_0998	Cell envelope	Biosynthesis and degradation of surface polysaccharides and lipopolysaccharides	expressed
																			HSM_1044	Cell envelope	Other
																			HSM_1050	Cell envelope	Biosynthesis and degradation of murein sacculus and peptidoglycan	expressed
																			HSM_1051	Cell envelope	Biosynthesis and degradation of murein sacculus and peptidoglycan	expressed
																			HSM_1052	Cell envelope	Biosynthesis and degradation of murein sacculus and peptidoglycan
																			HSM_1063	Cell envelope	Biosynthesis and degradation of surface polysaccharides and lipopolysaccharides	expressed
																			HSM_1069	Cell envelope	Surface structures
																			HSM_1071	Cell envelope	Biosynthesis and degradation of murein sacculus and peptidoglycan	expressed
																			HSM_1078	Cell envelope	Other
																			HSM_1106	Cell envelope	Biosynthesis and degradation of surface polysaccharides and lipopolysaccharides	expressed
																			HSM_1111	Cell envelope	Biosynthesis and degradation of surface polysaccharides and lipopolysaccharides
																			HSM_1113	Cell envelope	Biosynthesis and degradation of surface polysaccharides and lipopolysaccharides	expressed
																			HSM_1117	Cell envelope	Biosynthesis and degradation of surface polysaccharides and lipopolysaccharides
																			HSM_1118	Cell envelope	Biosynthesis and degradation of surface polysaccharides and lipopolysaccharides	expressed
																			HSM_1173	Cell envelope	Biosynthesis and degradation of surface polysaccharides and lipopolysaccharides
																			HSM_1197	Cell envelope	Biosynthesis and degradation of murein sacculus and peptidoglycan	expressed
																			HSM_1207	Cell envelope	Other
																			HSM_1213	Cell envelope	Other	expressed
																			HSM_1249	Cell envelope	Other	expressed
																			HSM_1266	Cell envelope	Other	expressed
																			HSM_1273	Cell envelope	Other
																			HSM_1294	Cell envelope	Biosynthesis and degradation of murein sacculus and peptidoglycan	expressed
																			HSM_1317	Cell envelope	Other	expressed
																			HSM_1321	Cell envelope	Other	expressed
																			HSM_1396	Cell envelope	Biosynthesis and degradation of surface polysaccharides and lipopolysaccharides	expressed
																			HSM_1397	Cell envelope	Biosynthesis and degradation of surface polysaccharides and lipopolysaccharides	expressed
																			HSM_1414	Cell envelope	Biosynthesis and degradation of murein sacculus and peptidoglycan	expressed
																			HSM_1421	Cell envelope	Biosynthesis and degradation of surface polysaccharides and lipopolysaccharides	expressed
																			HSM_1426	Cell envelope	Biosynthesis and degradation of surface polysaccharides and lipopolysaccharides
																			HSM_1427	Cell envelope	Other	expressed
																			HSM_1456	Cell envelope	Biosynthesis and degradation of surface polysaccharides and lipopolysaccharides	expressed
																			HSM_1457	Cell envelope	Other	expressed
																			HSM_1461	Cell envelope	Biosynthesis and degradation of surface polysaccharides and lipopolysaccharides	expressed
																			HSM_1482	Cell envelope	Biosynthesis and degradation of murein sacculus and peptidoglycan	expressed
																			HSM_1490	Cell envelope	Other	expressed
																			HSM_1496	Cell envelope	Other
																			HSM_1499	Cell envelope	Biosynthesis and degradation of surface polysaccharides and lipopolysaccharides	expressed
																			HSM_1554	Cell envelope	Other	expressed
																			HSM_1558	Cell envelope	Other	expressed
																			HSM_1567	Cell envelope	Biosynthesis and degradation of murein sacculus and peptidoglycan	expressed
																			HSM_1584	Cell envelope	Biosynthesis and degradation of murein sacculus and peptidoglycan	expressed
																			HSM_1589	Cell envelope	Other	expressed
																			HSM_1592	Cell envelope	Biosynthesis and degradation of surface polysaccharides and lipopolysaccharides	expressed
																			HSM_1624	Cell envelope	Biosynthesis and degradation of surface polysaccharides and lipopolysaccharides
																			HSM_1654	Cell envelope	Other	expressed
																			HSM_1656	Cell envelope	Biosynthesis and degradation of surface polysaccharides and lipopolysaccharides	expressed
																			HSM_1695	Cell envelope	Other	expressed
																			HSM_1721	Cell envelope	Other	expressed
																			HSM_1729	Cell envelope	Other	expressed
																			HSM_1738	Cell envelope	Other	expressed
																			HSM_1753	Cell envelope	Other
																			HSM_1754	Cell envelope	Other	expressed
																			HSM_1773	Cell envelope	Biosynthesis and degradation of surface polysaccharides and lipopolysaccharides	expressed
																			HSM_1788	Cell envelope	Other
																			HSM_1794	Cell envelope	Biosynthesis and degradation of surface polysaccharides and lipopolysaccharides
																			HSM_1815	Cell envelope	Other	expressed
																			HSM_1817	Cell envelope	Other	expressed
																			HSM_1820	Cell envelope	Other
																			HSM_1831	Cell envelope	Biosynthesis and degradation of surface polysaccharides and lipopolysaccharides	expressed
																			HSM_1831	Cell envelope	Biosynthesis and degradation of murein sacculus and peptidoglycan	expressed
																			HSM_1864	Cell envelope	Other
																			HSM_1893	Cell envelope	Biosynthesis and degradation of surface polysaccharides and lipopolysaccharides	expressed
																			HSM_1989	Cell envelope	Other	expressed
																			HSM_1999	Cell envelope	Other	expressed
																			HSM_2001	Cell envelope	Biosynthesis and degradation of surface polysaccharides and lipopolysaccharides	expressed
																			HSM_2002	Cell envelope	Biosynthesis and degradation of surface polysaccharides and lipopolysaccharides	expressed
																			HSM_2006	Cell envelope	Other	expressed
																			HSM_2018	Cell envelope	Other	expressed
																			HSM_0073	Cellular processes	Detoxification	expressed
																			HSM_0122	Cellular processes	Toxin production and resistance
																			HSM_0132	Cellular processes	Pathogenesis	expressed
																			HSM_0133	Cellular processes	Pathogenesis	expressed
																			HSM_0134	Cellular processes	Pathogenesis	expressed
																			HSM_0135	Cellular processes	Pathogenesis	expressed
																			HSM_0149	Cellular processes	Toxin production and resistance	expressed
																			HSM_0192	Cellular processes	Cell division	expressed
																			HSM_0202	Cellular processes	DNA transformation	expressed
																			HSM_0247	Cellular processes	Other	expressed
																			HSM_0248	Cellular processes	Other	expressed
																			HSM_0249	Cellular processes	Toxin production and resistance	expressed
																			HSM_0268	Cellular processes	Pathogenesis	expressed
																			HSM_0270	Cellular processes	Toxin production and resistance	expressed
																			HSM_0274	Cellular processes	Pathogenesis	expressed
																			HSM_0288	Cellular processes	Toxin production and resistance	expressed
																			HSM_0325	Cellular processes	Adaptations to atypical conditions	expressed
																			HSM_0376	Cellular processes	Cell division	expressed
																			HSM_0395	Cellular processes	Toxin production and resistance	expressed
																			HSM_0466	Cellular processes	Adaptations to atypical conditions	expressed
																			HSM_0470	Cellular processes	Cell division	expressed
																			HSM_0471	Cellular processes	Cell division	expressed
																			HSM_0480	Cellular processes	Adaptations to atypical conditions	expressed
																			HSM_0485	Cellular processes	Other	expressed
																			HSM_0501	Cellular processes	Adaptations to atypical conditions	expressed
																			HSM_0506	Cellular processes	Cell division
																			HSM_0511	Cellular processes	DNA transformation	expressed
																			HSM_0522	Cellular processes	Toxin production and resistance	expressed
																			HSM_0618	Cellular processes	Adaptations to atypical conditions	expressed
																			HSM_0621	Cellular processes	Cell division
																			HSM_0627	Cellular processes	Cell division	expressed
																			HSM_0631	Cellular processes	Cell division
																			HSM_0632	Cellular processes	Cell division	expressed
																			HSM_0633	Cellular processes	Cell division	expressed
																			HSM_0641	Cellular processes	Cell division	expressed
																			HSM_0739	Cellular processes	Cell division	expressed
																			HSM_0742	Cellular processes	Adaptations to atypical conditions	expressed
																			HSM_0763	Cellular processes	Detoxification	expressed
																			HSM_0775	Cellular processes	Detoxification	expressed
																			HSM_0792	Cellular processes	Cell division
																			HSM_0873	Cellular processes	Pathogenesis	expressed
																			HSM_0878	Cellular processes	Other	expressed
																			HSM_0889	Cellular processes	Other	expressed
																			HSM_0890	Cellular processes	Other	expressed
																			HSM_0904	Cellular processes	Other	expressed
																			HSM_0912	Cellular processes	Other
																			HSM_0913	Cellular processes	Other
																			HSM_0924	Cellular processes	Adaptations to atypical conditions	expressed
																			HSM_0924	Cellular processes	Toxin production and resistance	expressed
																			HSM_0951	Cellular processes	Toxin production and resistance
																			HSM_0966	Cellular processes	Toxin production and resistance	expressed
																			HSM_1059	Cellular processes	Adaptations to atypical conditions	expressed
																			HSM_1067	Cellular processes	DNA transformation
																			HSM_1068	Cellular processes	DNA transformation
																			HSM_1070	Cellular processes	DNA transformation	expressed
																			HSM_1090	Cellular processes	Pathogenesis
																			HSM_1095	Cellular processes	Cell division
																			HSM_1142	Cellular processes	Other	expressed
																			HSM_1143	Cellular processes	Toxin production and resistance	expressed
																			HSM_1147	Cellular processes	Other
																			HSM_1148	Cellular processes	Other
																			HSM_1154	Cellular processes	Other	expressed
																			HSM_1155	Cellular processes	Other	expressed
																			HSM_1221	Cellular processes	Adaptations to atypical conditions	expressed
																			HSM_1222	Cellular processes	Adaptations to atypical conditions
																			HSM_1278	Cellular processes	Detoxification	expressed
																			HSM_1280	Cellular processes	Toxin production and resistance	expressed
																			HSM_1331	Cellular processes	Adaptations to atypical conditions	expressed
																			HSM_1339	Cellular processes	Cell division	expressed
																			HSM_1340	Cellular processes	Cell division	expressed
																			HSM_1341	Cellular processes	Cell division	expressed
																			HSM_1358	Cellular processes	Adaptations to atypical conditions	expressed
																			HSM_1404	Cellular processes	Adaptations to atypical conditions	expressed
																			HSM_1445	Cellular processes	Other	expressed
																			HSM_1446	Cellular processes	Other	expressed
																			HSM_1448	Cellular processes	Chemotaxis and motility	expressed
																			HSM_1448	Cellular processes	Pathogenesis	expressed
																			HSM_1449	Cellular processes	Other	expressed
																			HSM_1450	Cellular processes	Other
																			HSM_1480	Cellular processes	Detoxification	expressed
																			HSM_1500	Cellular processes	DNA transformation
																			HSM_1555	Cellular processes	Adaptations to atypical conditions	expressed
																			HSM_1559	Cellular processes	Toxin production and resistance
																			HSM_1562	Cellular processes	Toxin production and resistance	expressed
																			HSM_1587	Cellular processes	Detoxification	expressed
																			HSM_1598	Cellular processes	Other	expressed
																			HSM_1599	Cellular processes	Other	expressed
																			HSM_1638	Cellular processes	Pathogenesis	expressed
																			HSM_1641	Cellular processes	Pathogenesis	expressed
																			HSM_1643	Cellular processes	Pathogenesis
																			HSM_1651	Cellular processes	Pathogenesis	expressed
																			HSM_1663	Cellular processes	Other	expressed
																			HSM_1710	Cellular processes	Conjugation	expressed
																			HSM_1734	Cellular processes	Toxin production and resistance	expressed
																			HSM_1735	Cellular processes	Toxin production and resistance	expressed
																			HSM_1736	Cellular processes	Toxin production and resistance	expressed
																			HSM_1739	Cellular processes	Toxin production and resistance	expressed
																			HSM_1742	Cellular processes	Detoxification	expressed
																			HSM_1750	Cellular processes	Cell division	expressed
																			HSM_1752	Cellular processes	Cell division	expressed
																			HSM_1771	Cellular processes	Cell division	expressed
																			HSM_1778	Cellular processes	Detoxification
																			HSM_1791	Cellular processes	Adaptations to atypical conditions	expressed
																			HSM_1811	Cellular processes	Adaptations to atypical conditions	expressed
																			HSM_1841	Cellular processes	Adaptations to atypical conditions
																			HSM_1848	Cellular processes	Adaptations to atypical conditions
																			HSM_1848	Cellular processes	Other
																			HSM_1867	Cellular processes	DNA transformation
																			HSM_1882	Cellular processes	Other	expressed
																			HSM_1904	Cellular processes	Pathogenesis	expressed
																			HSM_1928	Cellular processes	Detoxification	expressed
																			HSM_1930	Cellular processes	Adaptations to atypical conditions
																			HSM_1949	Cellular processes	Other
																			HSM_1986	Cellular processes	Adaptations to atypical conditions	expressed
																			HSM_2016	Cellular processes	Adaptations to atypical conditions	expressed
																			HSM_0026	Central intermediary metabolism	Sulfur metabolism
																			HSM_0046	Central intermediary metabolism	Other	expressed
																			HSM_0102	Central intermediary metabolism	Sulfur metabolism
																			HSM_0151	Central intermediary metabolism	Other	expressed
																			HSM_0169	Central intermediary metabolism	Other
																			HSM_0204	Central intermediary metabolism	Amino sugars	expressed
																			HSM_0205	Central intermediary metabolism	Amino sugars	expressed
																			HSM_0212	Central intermediary metabolism	Phosphorus compounds	expressed
																			HSM_0384	Central intermediary metabolism	Sulfur metabolism
																			HSM_0387	Central intermediary metabolism	Other	expressed
																			HSM_0395	Central intermediary metabolism	Other	expressed
																			HSM_0419	Central intermediary metabolism	Other
																			HSM_0433	Central intermediary metabolism	Other	expressed
																			HSM_0438	Central intermediary metabolism	Polyamine biosynthesis	expressed
																			HSM_0441	Central intermediary metabolism	Other	expressed
																			HSM_0461	Central intermediary metabolism	Phosphorus compounds	expressed
																			HSM_0483	Central intermediary metabolism	Nitrogen metabolism	expressed
																			HSM_0493	Central intermediary metabolism	Nitrogen metabolism	expressed
																			HSM_0494	Central intermediary metabolism	Nitrogen metabolism	expressed
																			HSM_0495	Central intermediary metabolism	Nitrogen metabolism	expressed
																			HSM_0529	Central intermediary metabolism	Other	expressed
																			HSM_0565	Central intermediary metabolism	Amino sugars
																			HSM_0568	Central intermediary metabolism	Amino sugars	expressed
																			HSM_0616	Central intermediary metabolism	Other	expressed
																			HSM_0702	Central intermediary metabolism	Other	expressed
																			HSM_0855	Central intermediary metabolism	Nitrogen metabolism	expressed
																			HSM_0929	Central intermediary metabolism	Other	expressed
																			HSM_0929	Central intermediary metabolism	Phosphorus compounds	expressed
																			HSM_1091	Central intermediary metabolism	Other	expressed
																			HSM_1096	Central intermediary metabolism	One-carbon metabolism	expressed
																			HSM_1106	Central intermediary metabolism	Amino sugars	expressed
																			HSM_1110	Central intermediary metabolism	Amino sugars	expressed
																			HSM_1197	Central intermediary metabolism	Amino sugars	expressed
																			HSM_1227	Central intermediary metabolism	Other
																			HSM_1227	Central intermediary metabolism	Sulfur metabolism
																			HSM_1244	Central intermediary metabolism	Other	expressed
																			HSM_1245	Central intermediary metabolism	Other	expressed
																			HSM_1248	Central intermediary metabolism	Nitrogen metabolism
																			HSM_1298	Central intermediary metabolism	Nitrogen metabolism
																			HSM_1309	Central intermediary metabolism	Other	expressed
																			HSM_1318	Central intermediary metabolism	Amino sugars
																			HSM_1387	Central intermediary metabolism	Other	expressed
																			HSM_1405	Central intermediary metabolism	Other	expressed
																			HSM_1420	Central intermediary metabolism	Other	expressed
																			HSM_1504	Central intermediary metabolism	Amino sugars	expressed
																			HSM_1505	Central intermediary metabolism	Amino sugars	expressed
																			HSM_1669	Central intermediary metabolism	Other
																			HSM_1723	Central intermediary metabolism	Other	expressed
																			HSM_1769	Central intermediary metabolism	Amino sugars	expressed
																			HSM_1812	Central intermediary metabolism	Sulfur metabolism	expressed
																			HSM_1918	Central intermediary metabolism	Other	expressed
																			HSM_1919	Central intermediary metabolism	Other	expressed
																			HSM_1919	Central intermediary metabolism	Nitrogen metabolism	expressed
																			HSM_0001	DNA metabolism	DNA replication, recombination, and repair	expressed
																			HSM_0002	DNA metabolism	DNA replication, recombination, and repair	expressed
																			HSM_0003	DNA metabolism	DNA replication, recombination, and repair	expressed
																			HSM_0009	DNA metabolism	DNA replication, recombination, and repair
																			HSM_0012	DNA metabolism	DNA replication, recombination, and repair
																			HSM_0066	DNA metabolism	DNA replication, recombination, and repair	expressed
																			HSM_0096	DNA metabolism	Other	expressed
																			HSM_0113	DNA metabolism	Degradation of DNA	expressed
																			HSM_0113	DNA metabolism	DNA replication, recombination, and repair	expressed
																			HSM_0141	DNA metabolism	DNA replication, recombination, and repair	expressed
																			HSM_0142	DNA metabolism	DNA replication, recombination, and repair	expressed
																			HSM_0143	DNA metabolism	DNA replication, recombination, and repair	expressed
																			HSM_0173	DNA metabolism	DNA replication, recombination, and repair
																			HSM_0202	DNA metabolism	Other	expressed
																			HSM_0235	DNA metabolism	Restriction/modification	expressed
																			HSM_0241	DNA metabolism	Restriction/modification	expressed
																			HSM_0279	DNA metabolism	DNA replication, recombination, and repair
																			HSM_0291	DNA metabolism	DNA replication, recombination, and repair	expressed
																			HSM_0307	DNA metabolism	DNA replication, recombination, and repair	expressed
																			HSM_0309	DNA metabolism	DNA replication, recombination, and repair	expressed
																			HSM_0314	DNA metabolism	DNA replication, recombination, and repair	expressed
																			HSM_0315	DNA metabolism	DNA replication, recombination, and repair	expressed
																			HSM_0319	DNA metabolism	DNA replication, recombination, and repair	expressed
																			HSM_0327	DNA metabolism	DNA replication, recombination, and repair	expressed
																			HSM_0332	DNA metabolism	DNA replication, recombination, and repair	expressed
																			HSM_0335	DNA metabolism	DNA replication, recombination, and repair	expressed
																			HSM_0347	DNA metabolism	Degradation of DNA	expressed
																			HSM_0354	DNA metabolism	DNA replication, recombination, and repair	expressed
																			HSM_0355	DNA metabolism	DNA replication, recombination, and repair	expressed
																			HSM_0363	DNA metabolism	DNA replication, recombination, and repair	expressed
																			HSM_0374	DNA metabolism	DNA replication, recombination, and repair	expressed
																			HSM_0388	DNA metabolism	DNA replication, recombination, and repair	expressed
																			HSM_0393	DNA metabolism	DNA replication, recombination, and repair	expressed
																			HSM_0396	DNA metabolism	DNA replication, recombination, and repair	expressed
																			HSM_0446	DNA metabolism	DNA replication, recombination, and repair
																			HSM_0469	DNA metabolism	DNA replication, recombination, and repair	expressed
																			HSM_0474	DNA metabolism	DNA replication, recombination, and repair	expressed
																			HSM_0475	DNA metabolism	DNA replication, recombination, and repair	expressed
																			HSM_0484	DNA metabolism	DNA replication, recombination, and repair	expressed
																			HSM_0486	DNA metabolism	DNA replication, recombination, and repair	expressed
																			HSM_0490	DNA metabolism	Restriction/modification	expressed
																			HSM_0515	DNA metabolism	DNA replication, recombination, and repair	expressed
																			HSM_0527	DNA metabolism	DNA replication, recombination, and repair	expressed
																			HSM_0539	DNA metabolism	Other	expressed
																			HSM_0542	DNA metabolism	DNA replication, recombination, and repair
																			HSM_0549	DNA metabolism	DNA replication, recombination, and repair	expressed
																			HSM_0566	DNA metabolism	Chromosome-associated proteins	expressed
																			HSM_0574	DNA metabolism	Restriction/modification
																			HSM_0596	DNA metabolism	Restriction/modification	expressed
																			HSM_0597	DNA metabolism	Restriction/modification
																			HSM_0598	DNA metabolism	DNA replication, recombination, and repair
																			HSM_0605	DNA metabolism	DNA replication, recombination, and repair	expressed
																			HSM_0610	DNA metabolism	Restriction/modification	expressed
																			HSM_0611	DNA metabolism	Restriction/modification	expressed
																			HSM_0689	DNA metabolism	Restriction/modification	expressed
																			HSM_0700	DNA metabolism	DNA replication, recombination, and repair	expressed
																			HSM_0711	DNA metabolism	DNA replication, recombination, and repair	expressed
																			HSM_0796	DNA metabolism	DNA replication, recombination, and repair	expressed
																			HSM_0801	DNA metabolism	Restriction/modification
																			HSM_0802	DNA metabolism	Restriction/modification
																			HSM_0802	DNA metabolism	DNA replication, recombination, and repair
																			HSM_0842	DNA metabolism	DNA replication, recombination, and repair	expressed
																			HSM_0860	DNA metabolism	DNA replication, recombination, and repair	expressed
																			HSM_0861	DNA metabolism	Restriction/modification	expressed
																			HSM_0885	DNA metabolism	DNA replication, recombination, and repair	expressed
																			HSM_0886	DNA metabolism	Restriction/modification	expressed
																			HSM_0947	DNA metabolism	DNA replication, recombination, and repair	expressed
																			HSM_0948	DNA metabolism	Restriction/modification
																			HSM_0949	DNA metabolism	Restriction/modification	expressed
																			HSM_0950	DNA metabolism	DNA replication, recombination, and repair	expressed
																			HSM_0954	DNA metabolism	DNA replication, recombination, and repair	expressed
																			HSM_0991	DNA metabolism	DNA replication, recombination, and repair	expressed
																			HSM_0999	DNA metabolism	DNA replication, recombination, and repair	expressed
																			HSM_1048	DNA metabolism	DNA replication, recombination, and repair	expressed
																			HSM_1049	DNA metabolism	DNA replication, recombination, and repair	expressed
																			HSM_1054	DNA metabolism	DNA replication, recombination, and repair	expressed
																			HSM_1064	DNA metabolism	DNA replication, recombination, and repair
																			HSM_1127	DNA metabolism	DNA replication, recombination, and repair	expressed
																			HSM_1128	DNA metabolism	DNA replication, recombination, and repair
																			HSM_1129	DNA metabolism	DNA replication, recombination, and repair	expressed
																			HSM_1131	DNA metabolism	DNA replication, recombination, and repair	expressed
																			HSM_1184	DNA metabolism	DNA replication, recombination, and repair	expressed
																			HSM_1185	DNA metabolism	DNA replication, recombination, and repair
																			HSM_1194	DNA metabolism	DNA replication, recombination, and repair
																			HSM_1200	DNA metabolism	DNA replication, recombination, and repair	expressed
																			HSM_1205	DNA metabolism	DNA replication, recombination, and repair
																			HSM_1218	DNA metabolism	DNA replication, recombination, and repair	expressed
																			HSM_1254	DNA metabolism	DNA replication, recombination, and repair	expressed
																			HSM_1305	DNA metabolism	DNA replication, recombination, and repair	expressed
																			HSM_1331	DNA metabolism	DNA replication, recombination, and repair	expressed
																			HSM_1337	DNA metabolism	DNA replication, recombination, and repair	expressed
																			HSM_1350	DNA metabolism	DNA replication, recombination, and repair
																			HSM_1381	DNA metabolism	Degradation of DNA	expressed
																			HSM_1392	DNA metabolism	DNA replication, recombination, and repair	expressed
																			HSM_1406	DNA metabolism	DNA replication, recombination, and repair
																			HSM_1407	DNA metabolism	DNA replication, recombination, and repair
																			HSM_1409	DNA metabolism	DNA replication, recombination, and repair	expressed
																			HSM_1415	DNA metabolism	DNA replication, recombination, and repair	expressed
																			HSM_1440	DNA metabolism	DNA replication, recombination, and repair
																			HSM_1442	DNA metabolism	DNA replication, recombination, and repair	expressed
																			HSM_1453	DNA metabolism	DNA replication, recombination, and repair	expressed
																			HSM_1469	DNA metabolism	DNA replication, recombination, and repair	expressed
																			HSM_1549	DNA metabolism	DNA replication, recombination, and repair
																			HSM_1568	DNA metabolism	DNA replication, recombination, and repair	expressed
																			HSM_1578	DNA metabolism	DNA replication, recombination, and repair	expressed
																			HSM_1580	DNA metabolism	DNA replication, recombination, and repair	expressed
																			HSM_1614	DNA metabolism	Restriction/modification
																			HSM_1615	DNA metabolism	DNA replication, recombination, and repair	expressed
																			HSM_1617	DNA metabolism	DNA replication, recombination, and repair
																			HSM_1619	DNA metabolism	Restriction/modification	expressed
																			HSM_1620	DNA metabolism	Restriction/modification
																			HSM_1621	DNA metabolism	DNA replication, recombination, and repair
																			HSM_1622	DNA metabolism	DNA replication, recombination, and repair
																			HSM_1665	DNA metabolism	Restriction/modification	expressed
																			HSM_1666	DNA metabolism	DNA replication, recombination, and repair	expressed
																			HSM_1679	DNA metabolism	DNA replication, recombination, and repair
																			HSM_1681	DNA metabolism	Restriction/modification
																			HSM_1683	DNA metabolism	Restriction/modification	expressed
																			HSM_1720	DNA metabolism	DNA replication, recombination, and repair	expressed
																			HSM_1740	DNA metabolism	DNA replication, recombination, and repair	expressed
																			HSM_1745	DNA metabolism	DNA replication, recombination, and repair	expressed
																			HSM_1751	DNA metabolism	DNA replication, recombination, and repair	expressed
																			HSM_1762	DNA metabolism	DNA replication, recombination, and repair	expressed
																			HSM_1774	DNA metabolism	DNA replication, recombination, and repair	expressed
																			HSM_1782	DNA metabolism	DNA replication, recombination, and repair
																			HSM_1790	DNA metabolism	DNA replication, recombination, and repair	expressed
																			HSM_1829	DNA metabolism	DNA replication, recombination, and repair	expressed
																			HSM_1861	DNA metabolism	DNA replication, recombination, and repair	expressed
																			HSM_1862	DNA metabolism	DNA replication, recombination, and repair	expressed
																			HSM_1880	DNA metabolism	Restriction/modification
																			HSM_1896	DNA metabolism	DNA replication, recombination, and repair	expressed
																			HSM_1899	DNA metabolism	DNA replication, recombination, and repair	expressed
																			HSM_1901	DNA metabolism	DNA replication, recombination, and repair	expressed
																			HSM_1984	DNA metabolism	DNA replication, recombination, and repair	expressed
																			HSM_2003	DNA metabolism	DNA replication, recombination, and repair	expressed
																			HSM_2010	DNA metabolism	DNA replication, recombination, and repair	expressed
																			HSM_0014	Energy metabolism	Fermentation	expressed
																			HSM_0015	Energy metabolism	Fermentation	expressed
																			HSM_0019	Energy metabolism	Electron transport	expressed
																			HSM_0021	Energy metabolism	Other	expressed
																			HSM_0042	Energy metabolism	Pentose phosphate pathway	expressed
																			HSM_0043	Energy metabolism	Sugars	expressed
																			HSM_0046	Energy metabolism	Glycolysis/gluconeogenesis	expressed
																			HSM_0069	Energy metabolism	Other
																			HSM_0070	Energy metabolism	Other	expressed
																			HSM_0072	Energy metabolism	Pentose phosphate pathway	expressed
																			HSM_0074	Energy metabolism	Glycolysis/gluconeogenesis	expressed
																			HSM_0075	Energy metabolism	Glycolysis/gluconeogenesis	expressed
																			HSM_0076	Energy metabolism	Electron transport	expressed
																			HSM_0093	Energy metabolism	Sugars	expressed
																			HSM_0094	Energy metabolism	Sugars	expressed
																			HSM_0099	Energy metabolism	Sugars	expressed
																			HSM_0100	Energy metabolism	Electron transport	expressed
																			HSM_0101	Energy metabolism	Electron transport	expressed
																			HSM_0108	Energy metabolism	Sugars	expressed
																			HSM_0109	Energy metabolism	Sugars	expressed
																			HSM_0110	Energy metabolism	Sugars	expressed
																			HSM_0129	Energy metabolism	Electron transport	expressed
																			HSM_0130	Energy metabolism	Electron transport	expressed
																			HSM_0144	Energy metabolism	Electron transport	expressed
																			HSM_0184	Energy metabolism	Electron transport	expressed
																			HSM_0207	Energy metabolism	Electron transport	expressed
																			HSM_0265	Energy metabolism	Other	expressed
																			HSM_0278	Energy metabolism	Electron transport	expressed
																			HSM_0282	Energy metabolism	Amino acids and amines	expressed
																			HSM_0285	Energy metabolism	Sugars	expressed
																			HSM_0286	Energy metabolism	Sugars	expressed
																			HSM_0286	Energy metabolism	Biosynthesis and degradation of polysaccharides	expressed
																			HSM_0330	Energy metabolism	Amino acids and amines	expressed
																			HSM_0353	Energy metabolism	Electron transport	expressed
																			HSM_0370	Energy metabolism	Fermentation	expressed
																			HSM_0381	Energy metabolism	Glycolysis/gluconeogenesis	expressed
																			HSM_0409	Energy metabolism	Sugars	expressed
																			HSM_0411	Energy metabolism	Biosynthesis and degradation of polysaccharides	expressed
																			HSM_0412	Energy metabolism	Sugars	expressed
																			HSM_0413	Energy metabolism	Sugars	expressed
																			HSM_0415	Energy metabolism	Sugars	expressed
																			HSM_0420	Energy metabolism	Glycolysis/gluconeogenesis	expressed
																			HSM_0424	Energy metabolism	Sugars	expressed
																			HSM_0427	Energy metabolism	Amino acids and amines	expressed
																			HSM_0435	Energy metabolism	Sugars	expressed
																			HSM_0455	Energy metabolism	Amino acids and amines	expressed
																			HSM_0468	Energy metabolism	Electron transport	expressed
																			HSM_0479	Energy metabolism	Electron transport	expressed
																			HSM_0492	Energy metabolism	Electron transport	expressed
																			HSM_0493	Energy metabolism	Aerobic	expressed
																			HSM_0493	Energy metabolism	Electron transport	expressed
																			HSM_0494	Energy metabolism	Aerobic	expressed
																			HSM_0494	Energy metabolism	Electron transport	expressed
																			HSM_0495	Energy metabolism	Aerobic	expressed
																			HSM_0495	Energy metabolism	Electron transport	expressed
																			HSM_0496	Energy metabolism	Electron transport	expressed
																			HSM_0497	Energy metabolism	Electron transport	expressed
																			HSM_0540	Energy metabolism	Glycolysis/gluconeogenesis	expressed
																			HSM_0559	Energy metabolism	Biosynthesis and degradation of polysaccharides
																			HSM_0560	Energy metabolism	Sugars
																			HSM_0561	Energy metabolism	Pentose phosphate pathway	expressed
																			HSM_0576	Energy metabolism	Other	expressed
																			HSM_0580	Energy metabolism	Sugars	expressed
																			HSM_0581	Energy metabolism	Sugars	expressed
																			HSM_0582	Energy metabolism	Sugars	expressed
																			HSM_0583	Energy metabolism	Sugars	expressed
																			HSM_0585	Energy metabolism	Sugars	expressed
																			HSM_0586	Energy metabolism	Glycolysis/gluconeogenesis	expressed
																			HSM_0702	Energy metabolism	Other	expressed
																			HSM_0703	Energy metabolism	Other	expressed
																			HSM_0722	Energy metabolism	Electron transport	expressed
																			HSM_0723	Energy metabolism	Electron transport	expressed
																			HSM_0725	Energy metabolism	Electron transport	expressed
																			HSM_0726	Energy metabolism	Electron transport
																			HSM_0732	Energy metabolism	Other	expressed
																			HSM_0748	Energy metabolism	Sugars	expressed
																			HSM_0764	Energy metabolism	Other	expressed
																			HSM_0765	Energy metabolism	Amino acids and amines	expressed
																			HSM_0779	Energy metabolism	Electron transport	expressed
																			HSM_0780	Energy metabolism	Electron transport	expressed
																			HSM_0781	Energy metabolism	TCA cycle	expressed
																			HSM_0782	Energy metabolism	TCA cycle	expressed
																			HSM_0784	Energy metabolism	Electron transport
																			HSM_0789	Energy metabolism	TCA cycle	expressed
																			HSM_0811	Energy metabolism	Other	expressed
																			HSM_0816	Energy metabolism	Sugars	expressed
																			HSM_0819	Energy metabolism	Sugars	expressed
																			HSM_0826	Energy metabolism	Sugars	expressed
																			HSM_0829	Energy metabolism	Glycolysis/gluconeogenesis	expressed
																			HSM_0847	Energy metabolism	Electron transport	expressed
																			HSM_0936	Energy metabolism	Sugars	expressed
																			HSM_0937	Energy metabolism	Sugars	expressed
																			HSM_0938	Energy metabolism	Fermentation	expressed
																			HSM_0946	Energy metabolism	Electron transport	expressed
																			HSM_0953	Energy metabolism	Fermentation
																			HSM_0956	Energy metabolism	Sugars	expressed
																			HSM_1002	Energy metabolism	Aerobic	expressed
																			HSM_1002	Energy metabolism	Electron transport	expressed
																			HSM_1012	Energy metabolism	Pyruvate dehydrogenase	expressed
																			HSM_1013	Energy metabolism	Pyruvate dehydrogenase	expressed
																			HSM_1014	Energy metabolism	Pyruvate dehydrogenase	expressed
																			HSM_1021	Energy metabolism	Glycolysis/gluconeogenesis	expressed
																			HSM_1028	Energy metabolism	Electron transport	expressed
																			HSM_1029	Energy metabolism	Anaerobic	expressed
																			HSM_1030	Energy metabolism	Biosynthesis and degradation of polysaccharides
																			HSM_1031	Energy metabolism	Sugars	expressed
																			HSM_1035	Energy metabolism	Sugars	expressed
																			HSM_1041	Energy metabolism	Fermentation	expressed
																			HSM_1045	Energy metabolism	Biosynthesis and degradation of polysaccharides	expressed
																			HSM_1053	Energy metabolism	Fermentation	expressed
																			HSM_1057	Energy metabolism	Other	expressed
																			HSM_1061	Energy metabolism	Glycolysis/gluconeogenesis	expressed
																			HSM_1062	Energy metabolism	Sugars	expressed
																			HSM_1072	Energy metabolism	Other	expressed
																			HSM_1073	Energy metabolism	Electron transport	expressed
																			HSM_1077	Energy metabolism	TCA cycle	expressed
																			HSM_1085	Energy metabolism	Sugars	expressed
																			HSM_1091	Energy metabolism	Electron transport	expressed
																			HSM_1109	Energy metabolism	Sugars	expressed
																			HSM_1121	Energy metabolism	Electron transport	expressed
																			HSM_1123	Energy metabolism	Electron transport	expressed
																			HSM_1212	Energy metabolism	Fermentation
																			HSM_1215	Energy metabolism	Other	expressed
																			HSM_1216	Energy metabolism	Sugars
																			HSM_1226	Energy metabolism	Other	expressed
																			HSM_1229	Energy metabolism	Other
																			HSM_1233	Energy metabolism	Sugars	expressed
																			HSM_1237	Energy metabolism	Sugars	expressed
																			HSM_1239	Energy metabolism	Sugars	expressed
																			HSM_1240	Energy metabolism	Sugars	expressed
																			HSM_1241	Energy metabolism	Glycolysis/gluconeogenesis	expressed
																			HSM_1248	Energy metabolism	Electron transport
																			HSM_1251	Energy metabolism	Fermentation	expressed
																			HSM_1256	Energy metabolism	Sugars	expressed
																			HSM_1270	Energy metabolism	Amino acids and amines	expressed
																			HSM_1271	Energy metabolism	Fermentation	expressed
																			HSM_1272	Energy metabolism	Fermentation	expressed
																			HSM_1275	Energy metabolism	Anaerobic	expressed
																			HSM_1276	Energy metabolism	Electron transport	expressed
																			HSM_1284	Energy metabolism	Electron transport
																			HSM_1320	Energy metabolism	Electron transport
																			HSM_1364	Energy metabolism	Biosynthesis and degradation of polysaccharides	expressed
																			HSM_1365	Energy metabolism	Biosynthesis and degradation of polysaccharides	expressed
																			HSM_1366	Energy metabolism	Biosynthesis and degradation of polysaccharides
																			HSM_1367	Energy metabolism	Biosynthesis and degradation of polysaccharides	expressed
																			HSM_1368	Energy metabolism	Biosynthesis and degradation of polysaccharides	expressed
																			HSM_1369	Energy metabolism	Biosynthesis and degradation of polysaccharides	expressed
																			HSM_1376	Energy metabolism	Electron transport
																			HSM_1413	Energy metabolism	Pentose phosphate pathway	expressed
																			HSM_1428	Energy metabolism	Glycolysis/gluconeogenesis
																			HSM_1431	Energy metabolism	TCA cycle	expressed
																			HSM_1431	Energy metabolism	Other	expressed
																			HSM_1432	Energy metabolism	TCA cycle	expressed
																			HSM_1432	Energy metabolism	Other	expressed
																			HSM_1433	Energy metabolism	TCA cycle	expressed
																			HSM_1434	Energy metabolism	TCA cycle	expressed
																			HSM_1435	Energy metabolism	TCA cycle	expressed
																			HSM_1437	Energy metabolism	Electron transport
																			HSM_1472	Energy metabolism	Other	expressed
																			HSM_1512	Energy metabolism	Electron transport	expressed
																			HSM_1528	Energy metabolism	Electron transport
																			HSM_1539	Energy metabolism	TCA cycle	expressed
																			HSM_1601	Energy metabolism	Electron transport	expressed
																			HSM_1613	Energy metabolism	Glycolysis/gluconeogenesis	expressed
																			HSM_1616	Energy metabolism	Biosynthesis and degradation of polysaccharides
																			HSM_1664	Energy metabolism	Pentose phosphate pathway	expressed
																			HSM_1727	Energy metabolism	Fermentation	expressed
																			HSM_1727	Energy metabolism	Electron transport	expressed
																			HSM_1744	Energy metabolism	Electron transport	expressed
																			HSM_1757	Energy metabolism	Anaerobic	expressed
																			HSM_1758	Energy metabolism	Anaerobic	expressed
																			HSM_1759	Energy metabolism	Anaerobic	expressed
																			HSM_1766	Energy metabolism	Sugars	expressed
																			HSM_1769	Energy metabolism	Other	expressed
																			HSM_1786	Energy metabolism	Glycolysis/gluconeogenesis	expressed
																			HSM_1798	Energy metabolism	Fermentation	expressed
																			HSM_1803	Energy metabolism	TCA cycle	expressed
																			HSM_1813	Energy metabolism	Pentose phosphate pathway	expressed
																			HSM_1814	Energy metabolism	Pentose phosphate pathway	expressed
																			HSM_1816	Energy metabolism	Pentose phosphate pathway	expressed
																			HSM_1826	Energy metabolism	Glycolysis/gluconeogenesis	expressed
																			HSM_1832	Energy metabolism	Sugars	expressed
																			HSM_1834	Energy metabolism	Electron transport	expressed
																			HSM_1835	Energy metabolism	Anaerobic	expressed
																			HSM_1849	Energy metabolism	ATP-proton motive force interconversion	expressed
																			HSM_1850	Energy metabolism	ATP-proton motive force interconversion	expressed
																			HSM_1851	Energy metabolism	ATP-proton motive force interconversion	expressed
																			HSM_1852	Energy metabolism	ATP-proton motive force interconversion	expressed
																			HSM_1853	Energy metabolism	ATP-proton motive force interconversion	expressed
																			HSM_1854	Energy metabolism	ATP-proton motive force interconversion	expressed
																			HSM_1855	Energy metabolism	ATP-proton motive force interconversion
																			HSM_1856	Energy metabolism	ATP-proton motive force interconversion	expressed
																			HSM_1859	Energy metabolism	Electron transport
																			HSM_1892	Energy metabolism	Amino acids and amines	expressed
																			HSM_1903	Energy metabolism	Amino acids and amines	expressed
																			HSM_1906	Energy metabolism	Other	expressed
																			HSM_1927	Energy metabolism	Sugars	expressed
																			HSM_1950	Energy metabolism	Pentose phosphate pathway
																			HSM_1982	Energy metabolism	ATP-proton motive force interconversion
																			HSM_2008	Energy metabolism	Pentose phosphate pathway	expressed
																			HSM_0021	Fatty acid and phospholipid metabolism	Biosynthesis	expressed
																			HSM_0031	Fatty acid and phospholipid metabolism	Biosynthesis	expressed
																			HSM_0032	Fatty acid and phospholipid metabolism	Biosynthesis	expressed
																			HSM_0033	Fatty acid and phospholipid metabolism	Biosynthesis	expressed
																			HSM_0034	Fatty acid and phospholipid metabolism	Biosynthesis	expressed
																			HSM_0035	Fatty acid and phospholipid metabolism	Biosynthesis	expressed
																			HSM_0131	Fatty acid and phospholipid metabolism	Biosynthesis	expressed
																			HSM_0172	Fatty acid and phospholipid metabolism	Biosynthesis	expressed
																			HSM_0255	Fatty acid and phospholipid metabolism	Biosynthesis	expressed
																			HSM_0318	Fatty acid and phospholipid metabolism	Biosynthesis	expressed
																			HSM_0321	Fatty acid and phospholipid metabolism	Biosynthesis	expressed
																			HSM_0441	Fatty acid and phospholipid metabolism	Degradation	expressed
																			HSM_0710	Fatty acid and phospholipid metabolism	Biosynthesis	expressed
																			HSM_0791	Fatty acid and phospholipid metabolism	Biosynthesis	expressed
																			HSM_0791	Fatty acid and phospholipid metabolism	Degradation	expressed
																			HSM_0810	Fatty acid and phospholipid metabolism	Other	expressed
																			HSM_0971	Fatty acid and phospholipid metabolism	Biosynthesis	expressed
																			HSM_0971	Fatty acid and phospholipid metabolism	Degradation	expressed
																			HSM_1002	Fatty acid and phospholipid metabolism	Biosynthesis	expressed
																			HSM_1005	Fatty acid and phospholipid metabolism	Biosynthesis	expressed
																			HSM_1023	Fatty acid and phospholipid metabolism	Biosynthesis	expressed
																			HSM_1202	Fatty acid and phospholipid metabolism	Degradation	expressed
																			HSM_1242	Fatty acid and phospholipid metabolism	Degradation
																			HSM_1302	Fatty acid and phospholipid metabolism	Degradation
																			HSM_1360	Fatty acid and phospholipid metabolism	Biosynthesis	expressed
																			HSM_1385	Fatty acid and phospholipid metabolism	Biosynthesis	expressed
																			HSM_1410	Fatty acid and phospholipid metabolism	Biosynthesis	expressed
																			HSM_1460	Fatty acid and phospholipid metabolism	Biosynthesis	expressed
																			HSM_1519	Fatty acid and phospholipid metabolism	Degradation	expressed
																			HSM_1605	Fatty acid and phospholipid metabolism	Biosynthesis	expressed
																			HSM_1606	Fatty acid and phospholipid metabolism	Biosynthesis	expressed
																			HSM_1624	Fatty acid and phospholipid metabolism	Biosynthesis
																			HSM_1761	Fatty acid and phospholipid metabolism	Degradation	expressed
																			HSM_1772	Fatty acid and phospholipid metabolism	Biosynthesis	expressed
																			HSM_1805	Fatty acid and phospholipid metabolism	Degradation	expressed
																			HSM_1987	Fatty acid and phospholipid metabolism	Biosynthesis	expressed
																			HSM_1990	Fatty acid and phospholipid metabolism	Biosynthesis	expressed
																			HSM_1992	Fatty acid and phospholipid metabolism	Biosynthesis	expressed
																			HSM_1993	Fatty acid and phospholipid metabolism	Biosynthesis	expressed
																			HSM_1995	Fatty acid and phospholipid metabolism	Biosynthesis	expressed
																			HSM_1996	Fatty acid and phospholipid metabolism	Biosynthesis	expressed
																			HSM_1997	Fatty acid and phospholipid metabolism	Biosynthesis	expressed
																			HSM_1998	Fatty acid and phospholipid metabolism	Biosynthesis	expressed
																			HSM_2004	Fatty acid and phospholipid metabolism	Biosynthesis	expressed
																			HSM_2004	Fatty acid and phospholipid metabolism	Degradation	expressed
																			HSM_0005	Hypothetical proteins	Domain	expressed
																			HSM_0029	Hypothetical proteins	Conserved	expressed
																			HSM_0045	Hypothetical proteins	Conserved	expressed
																			HSM_0055	Hypothetical proteins	Conserved	expressed
																			HSM_0082	Hypothetical proteins	Conserved
																			HSM_0088	Hypothetical proteins	Conserved
																			HSM_0097	Hypothetical proteins	Domain	expressed
																			HSM_0116	Hypothetical proteins	Conserved	expressed
																			HSM_0128	Hypothetical proteins	Conserved	expressed
																			HSM_0138	Hypothetical proteins	Conserved	expressed
																			HSM_0139	Hypothetical proteins	Conserved
																			HSM_0140	Hypothetical proteins	Conserved
																			HSM_0185	Hypothetical proteins	Conserved
																			HSM_0208	Hypothetical proteins	Conserved	expressed
																			HSM_0222	Hypothetical proteins	Conserved	expressed
																			HSM_0225	Hypothetical proteins	Conserved	expressed
																			HSM_0229	Hypothetical proteins	Conserved	expressed
																			HSM_0234	Hypothetical proteins	Conserved
																			HSM_0236	Hypothetical proteins	Conserved	expressed
																			HSM_0238	Hypothetical proteins	Conserved	expressed
																			HSM_0239	Hypothetical proteins	Conserved	expressed
																			HSM_0240	Hypothetical proteins	Conserved
																			HSM_0242	Hypothetical proteins	Conserved	expressed
																			HSM_0243	Hypothetical proteins	Conserved	expressed
																			HSM_0244	Hypothetical proteins	Conserved	expressed
																			HSM_0245	Hypothetical proteins	Conserved	expressed
																			HSM_0246	Hypothetical proteins	Conserved	expressed
																			HSM_0254	Hypothetical proteins	Conserved
																			HSM_0269	Hypothetical proteins	Conserved	expressed
																			HSM_0271	Hypothetical proteins	Conserved
																			HSM_0293	Hypothetical proteins	Conserved
																			HSM_0294	Hypothetical proteins	Conserved
																			HSM_0295	Hypothetical proteins	Conserved
																			HSM_0296	Hypothetical proteins	Conserved	expressed
																			HSM_0336	Hypothetical proteins	Conserved	expressed
																			HSM_0337	Hypothetical proteins	Conserved	expressed
																			HSM_0379	Hypothetical proteins	Conserved	expressed
																			HSM_0401	Hypothetical proteins	Conserved	expressed
																			HSM_0416	Hypothetical proteins	Conserved	expressed
																			HSM_0426	Hypothetical proteins	Conserved	expressed
																			HSM_0445	Hypothetical proteins	Conserved	expressed
																			HSM_0447	Hypothetical proteins	Conserved
																			HSM_0451	Hypothetical proteins	Conserved
																			HSM_0488	Hypothetical proteins	Conserved	expressed
																			HSM_0513	Hypothetical proteins	Conserved	expressed
																			HSM_0520	Hypothetical proteins	Conserved	expressed
																			HSM_0523	Hypothetical proteins	Domain	expressed
																			HSM_0573	Hypothetical proteins	Conserved
																			HSM_0593	Hypothetical proteins	Conserved	expressed
																			HSM_0595	Hypothetical proteins	Conserved
																			HSM_0602	Hypothetical proteins	Conserved	expressed
																			HSM_0603	Hypothetical proteins	Conserved	expressed
																			HSM_0617	Hypothetical proteins	Conserved	expressed
																			HSM_0646	Hypothetical proteins	Conserved	expressed
																			HSM_0649	Hypothetical proteins	Conserved	expressed
																			HSM_0650	Hypothetical proteins	Conserved	expressed
																			HSM_0652	Hypothetical proteins	Conserved	expressed
																			HSM_0653	Hypothetical proteins	Conserved	expressed
																			HSM_0654	Hypothetical proteins	Conserved
																			HSM_0655	Hypothetical proteins	Conserved	expressed
																			HSM_0656	Hypothetical proteins	Conserved	expressed
																			HSM_0657	Hypothetical proteins	Conserved	expressed
																			HSM_0658	Hypothetical proteins	Conserved
																			HSM_0659	Hypothetical proteins	Conserved	expressed
																			HSM_0661	Hypothetical proteins	Conserved	expressed
																			HSM_0662	Hypothetical proteins	Conserved	expressed
																			HSM_0663	Hypothetical proteins	Conserved	expressed
																			HSM_0664	Hypothetical proteins	Conserved	expressed
																			HSM_0666	Hypothetical proteins	Conserved	expressed
																			HSM_0672	Hypothetical proteins	Conserved	expressed
																			HSM_0673	Hypothetical proteins	Conserved	expressed
																			HSM_0674	Hypothetical proteins	Conserved	expressed
																			HSM_0675	Hypothetical proteins	Conserved	expressed
																			HSM_0677	Hypothetical proteins	Conserved	expressed
																			HSM_0678	Hypothetical proteins	Conserved	expressed
																			HSM_0679	Hypothetical proteins	Conserved	expressed
																			HSM_0685	Hypothetical proteins	Conserved	expressed
																			HSM_0687	Hypothetical proteins	Conserved	expressed
																			HSM_0688	Hypothetical proteins	Conserved	expressed
																			HSM_0690	Hypothetical proteins	Conserved	expressed
																			HSM_0691	Hypothetical proteins	Conserved	expressed
																			HSM_0692	Hypothetical proteins	Conserved	expressed
																			HSM_0706	Hypothetical proteins	Conserved
																			HSM_0759	Hypothetical proteins	Conserved	expressed
																			HSM_0799	Hypothetical proteins	Conserved	expressed
																			HSM_0800	Hypothetical proteins	Conserved
																			HSM_0820	Hypothetical proteins	Conserved	expressed
																			HSM_0848	Hypothetical proteins	Conserved	expressed
																			HSM_0849	Hypothetical proteins	Conserved	expressed
																			HSM_0856	Hypothetical proteins	Conserved
																			HSM_0862	Hypothetical proteins	Conserved
																			HSM_0864	Hypothetical proteins	Conserved	expressed
																			HSM_0865	Hypothetical proteins	Conserved	expressed
																			HSM_0866	Hypothetical proteins	Conserved	expressed
																			HSM_0867	Hypothetical proteins	Conserved	expressed
																			HSM_0869	Hypothetical proteins	Conserved	expressed
																			HSM_0870	Hypothetical proteins	Conserved	expressed
																			HSM_0872	Hypothetical proteins	Conserved	expressed
																			HSM_0875	Hypothetical proteins	Conserved	expressed
																			HSM_0876	Hypothetical proteins	Conserved	expressed
																			HSM_0877	Hypothetical proteins	Conserved	expressed
																			HSM_0880	Hypothetical proteins	Conserved	expressed
																			HSM_0883	Hypothetical proteins	Conserved	expressed
																			HSM_0884	Hypothetical proteins	Conserved	expressed
																			HSM_0887	Hypothetical proteins	Conserved	expressed
																			HSM_0893	Hypothetical proteins	Conserved	expressed
																			HSM_0895	Hypothetical proteins	Conserved	expressed
																			HSM_0897	Hypothetical proteins	Conserved	expressed
																			HSM_0898	Hypothetical proteins	Conserved	expressed
																			HSM_0899	Hypothetical proteins	Conserved
																			HSM_0900	Hypothetical proteins	Conserved	expressed
																			HSM_0902	Hypothetical proteins	Conserved	expressed
																			HSM_0903	Hypothetical proteins	Conserved	expressed
																			HSM_0905	Hypothetical proteins	Conserved
																			HSM_0906	Hypothetical proteins	Conserved	expressed
																			HSM_0907	Hypothetical proteins	Conserved	expressed
																			HSM_0908	Hypothetical proteins	Conserved	expressed
																			HSM_0909	Hypothetical proteins	Conserved	expressed
																			HSM_0910	Hypothetical proteins	Conserved	expressed
																			HSM_0911	Hypothetical proteins	Conserved	expressed
																			HSM_0915	Hypothetical proteins	Conserved	expressed
																			HSM_0916	Hypothetical proteins	Conserved	expressed
																			HSM_0917	Hypothetical proteins	Conserved	expressed
																			HSM_0918	Hypothetical proteins	Conserved	expressed
																			HSM_0919	Hypothetical proteins	Conserved	expressed
																			HSM_0920	Hypothetical proteins	Conserved	expressed
																			HSM_0922	Hypothetical proteins	Conserved
																			HSM_0923	Hypothetical proteins	Conserved	expressed
																			HSM_0957	Hypothetical proteins	Conserved
																			HSM_0986	Hypothetical proteins	Conserved
																			HSM_0997	Hypothetical proteins	Domain	expressed
																			HSM_1037	Hypothetical proteins	Conserved
																			HSM_1039	Hypothetical proteins	Conserved	expressed
																			HSM_1056	Hypothetical proteins	Conserved
																			HSM_1089	Hypothetical proteins	Conserved
																			HSM_1130	Hypothetical proteins	Conserved	expressed
																			HSM_1132	Hypothetical proteins	Conserved	expressed
																			HSM_1133	Hypothetical proteins	Conserved	expressed
																			HSM_1134	Hypothetical proteins	Conserved
																			HSM_1135	Hypothetical proteins	Conserved	expressed
																			HSM_1144	Hypothetical proteins	Conserved	expressed
																			HSM_1145	Hypothetical proteins	Conserved	expressed
																			HSM_1159	Hypothetical proteins	Conserved	expressed
																			HSM_1161	Hypothetical proteins	Conserved
																			HSM_1181	Hypothetical proteins	Conserved
																			HSM_1186	Hypothetical proteins	Conserved
																			HSM_1187	Hypothetical proteins	Conserved
																			HSM_1188	Hypothetical proteins	Conserved
																			HSM_1193	Hypothetical proteins	Conserved
																			HSM_1246	Hypothetical proteins	Conserved	expressed
																			HSM_1262	Hypothetical proteins	Conserved
																			HSM_1306	Hypothetical proteins	Conserved
																			HSM_1330	Hypothetical proteins	Domain
																			HSM_1335	Hypothetical proteins	Conserved
																			HSM_1342	Hypothetical proteins	Conserved
																			HSM_1345	Hypothetical proteins	Conserved	expressed
																			HSM_1346	Hypothetical proteins	Conserved	expressed
																			HSM_1348	Hypothetical proteins	Conserved	expressed
																			HSM_1351	Hypothetical proteins	Conserved
																			HSM_1401	Hypothetical proteins	Conserved	expressed
																			HSM_1443	Hypothetical proteins	Conserved
																			HSM_1452	Hypothetical proteins	Conserved
																			HSM_1462	Hypothetical proteins	Conserved
																			HSM_1466	Hypothetical proteins	Conserved
																			HSM_1467	Hypothetical proteins	Conserved	expressed
																			HSM_1477	Hypothetical proteins	Conserved	expressed
																			HSM_1483	Hypothetical proteins	Conserved	expressed
																			HSM_1492	Hypothetical proteins	Conserved
																			HSM_1493	Hypothetical proteins	Conserved
																			HSM_1522	Hypothetical proteins	Conserved
																			HSM_1524	Hypothetical proteins	Conserved
																			HSM_1525	Hypothetical proteins	Conserved
																			HSM_1526	Hypothetical proteins	Conserved	expressed
																			HSM_1527	Hypothetical proteins	Conserved	expressed
																			HSM_1551	Hypothetical proteins	Conserved
																			HSM_1552	Hypothetical proteins	Conserved
																			HSM_1565	Hypothetical proteins	Conserved
																			HSM_1570	Hypothetical proteins	Conserved
																			HSM_1581	Hypothetical proteins	Conserved
																			HSM_1591	Hypothetical proteins	Conserved	expressed
																			HSM_1623	Hypothetical proteins	Conserved
																			HSM_1627	Hypothetical proteins	Conserved	expressed
																			HSM_1628	Hypothetical proteins	Conserved
																			HSM_1629	Hypothetical proteins	Conserved
																			HSM_1630	Hypothetical proteins	Conserved	expressed
																			HSM_1633	Hypothetical proteins	Conserved
																			HSM_1634	Hypothetical proteins	Conserved	expressed
																			HSM_1635	Hypothetical proteins	Conserved
																			HSM_1636	Hypothetical proteins	Conserved
																			HSM_1637	Hypothetical proteins	Conserved
																			HSM_1639	Hypothetical proteins	Conserved
																			HSM_1640	Hypothetical proteins	Conserved
																			HSM_1642	Hypothetical proteins	Conserved
																			HSM_1644	Hypothetical proteins	Conserved
																			HSM_1645	Hypothetical proteins	Conserved
																			HSM_1648	Hypothetical proteins	Conserved
																			HSM_1649	Hypothetical proteins	Conserved
																			HSM_1650	Hypothetical proteins	Conserved
																			HSM_1652	Hypothetical proteins	Conserved	expressed
																			HSM_1653	Hypothetical proteins	Conserved	expressed
																			HSM_1672	Hypothetical proteins	Conserved	expressed
																			HSM_1673	Hypothetical proteins	Conserved	expressed
																			HSM_1674	Hypothetical proteins	Domain	expressed
																			HSM_1675	Hypothetical proteins	Conserved
																			HSM_1677	Hypothetical proteins	Conserved
																			HSM_1678	Hypothetical proteins	Conserved
																			HSM_1682	Hypothetical proteins	Conserved
																			HSM_1684	Hypothetical proteins	Conserved
																			HSM_1685	Hypothetical proteins	Conserved	expressed
																			HSM_1686	Hypothetical proteins	Conserved
																			HSM_1687	Hypothetical proteins	Conserved
																			HSM_1688	Hypothetical proteins	Conserved
																			HSM_1692	Hypothetical proteins	Conserved	expressed
																			HSM_1693	Hypothetical proteins	Conserved
																			HSM_1694	Hypothetical proteins	Conserved
																			HSM_1696	Hypothetical proteins	Conserved	expressed
																			HSM_1697	Hypothetical proteins	Conserved	expressed
																			HSM_1704	Hypothetical proteins	Conserved	expressed
																			HSM_1707	Hypothetical proteins	Conserved	expressed
																			HSM_1709	Hypothetical proteins	Conserved	expressed
																			HSM_1712	Hypothetical proteins	Conserved	expressed
																			HSM_1715	Hypothetical proteins	Conserved
																			HSM_1716	Hypothetical proteins	Conserved
																			HSM_1717	Hypothetical proteins	Conserved	expressed
																			HSM_1718	Hypothetical proteins	Conserved
																			HSM_1719	Hypothetical proteins	Conserved
																			HSM_1722	Hypothetical proteins	Conserved
																			HSM_1724	Hypothetical proteins	Conserved
																			HSM_1733	Hypothetical proteins	Conserved	expressed
																			HSM_1746	Hypothetical proteins	Conserved	expressed
																			HSM_1748	Hypothetical proteins	Conserved
																			HSM_1749	Hypothetical proteins	Conserved
																			HSM_1780	Hypothetical proteins	Conserved
																			HSM_1795	Hypothetical proteins	Conserved
																			HSM_1822	Hypothetical proteins	Conserved	expressed
																			HSM_1838	Hypothetical proteins	Conserved
																			HSM_1860	Hypothetical proteins	Domain
																			HSM_1875	Hypothetical proteins	Conserved	expressed
																			HSM_1877	Hypothetical proteins	Conserved
																			HSM_1878	Hypothetical proteins	Conserved
																			HSM_1879	Hypothetical proteins	Conserved	expressed
																			HSM_1881	Hypothetical proteins	Conserved
																			HSM_1886	Hypothetical proteins	Conserved	expressed
																			HSM_1890	Hypothetical proteins	Conserved	expressed
																			HSM_1994	Hypothetical proteins	Conserved	expressed
																			HSM_2005	Hypothetical proteins	Conserved
																			HSM_2013	Hypothetical proteins	Conserved
																			HSM_0223	Mobile and extrachromosomal element functions	Transposon functions	expressed
																			HSM_0224	Mobile and extrachromosomal element functions	Transposon functions
																			HSM_0226	Mobile and extrachromosomal element functions	Prophage functions	expressed
																			HSM_0227	Mobile and extrachromosomal element functions	Prophage functions	expressed
																			HSM_0228	Mobile and extrachromosomal element functions	Prophage functions	expressed
																			HSM_0230	Mobile and extrachromosomal element functions	Prophage functions	expressed
																			HSM_0232	Mobile and extrachromosomal element functions	Prophage functions	expressed
																			HSM_0249	Mobile and extrachromosomal element functions	Other	expressed
																			HSM_0250	Mobile and extrachromosomal element functions	Other	expressed
																			HSM_0331	Mobile and extrachromosomal element functions	Other	expressed
																			HSM_0340	Mobile and extrachromosomal element functions	Prophage functions	expressed
																			HSM_0487	Mobile and extrachromosomal element functions	Transposon functions	expressed
																			HSM_0530	Mobile and extrachromosomal element functions	Transposon functions
																			HSM_0531	Mobile and extrachromosomal element functions	Transposon functions	expressed
																			HSM_0532	Mobile and extrachromosomal element functions	Transposon functions
																			HSM_0594	Mobile and extrachromosomal element functions	Transposon functions	expressed
																			HSM_0600	Mobile and extrachromosomal element functions	Transposon functions	expressed
																			HSM_0645	Mobile and extrachromosomal element functions	Prophage functions	expressed
																			HSM_0647	Mobile and extrachromosomal element functions	Transposon functions	expressed
																			HSM_0668	Mobile and extrachromosomal element functions	Prophage functions	expressed
																			HSM_0669	Mobile and extrachromosomal element functions	Prophage functions	expressed
																			HSM_0670	Mobile and extrachromosomal element functions	Prophage functions	expressed
																			HSM_0676	Mobile and extrachromosomal element functions	Prophage functions	expressed
																			HSM_0680	Mobile and extrachromosomal element functions	Prophage functions	expressed
																			HSM_0681	Mobile and extrachromosomal element functions	Prophage functions	expressed
																			HSM_0682	Mobile and extrachromosomal element functions	Prophage functions	expressed
																			HSM_0683	Mobile and extrachromosomal element functions	Prophage functions	expressed
																			HSM_0684	Mobile and extrachromosomal element functions	Prophage functions	expressed
																			HSM_0686	Mobile and extrachromosomal element functions	Prophage functions	expressed
																			HSM_0747	Mobile and extrachromosomal element functions	Transposon functions
																			HSM_0851	Mobile and extrachromosomal element functions	Transposon functions
																			HSM_0852	Mobile and extrachromosomal element functions	Prophage functions	expressed
																			HSM_0868	Mobile and extrachromosomal element functions	Prophage functions	expressed
																			HSM_0873	Mobile and extrachromosomal element functions	Prophage functions	expressed
																			HSM_0879	Mobile and extrachromosomal element functions	Other	expressed
																			HSM_0881	Mobile and extrachromosomal element functions	Prophage functions	expressed
																			HSM_0885	Mobile and extrachromosomal element functions	Prophage functions	expressed
																			HSM_0886	Mobile and extrachromosomal element functions	Prophage functions	expressed
																			HSM_0888	Mobile and extrachromosomal element functions	Prophage functions	expressed
																			HSM_0891	Mobile and extrachromosomal element functions	Prophage functions	expressed
																			HSM_0892	Mobile and extrachromosomal element functions	Prophage functions	expressed
																			HSM_0896	Mobile and extrachromosomal element functions	Prophage functions	expressed
																			HSM_0901	Mobile and extrachromosomal element functions	Prophage functions	expressed
																			HSM_0914	Mobile and extrachromosomal element functions	Prophage functions
																			HSM_0921	Mobile and extrachromosomal element functions	Prophage functions
																			HSM_1129	Mobile and extrachromosomal element functions	Prophage functions	expressed
																			HSM_1131	Mobile and extrachromosomal element functions	Plasmid functions	expressed
																			HSM_1136	Mobile and extrachromosomal element functions	Prophage functions	expressed
																			HSM_1137	Mobile and extrachromosomal element functions	Prophage functions	expressed
																			HSM_1138	Mobile and extrachromosomal element functions	Prophage functions	expressed
																			HSM_1139	Mobile and extrachromosomal element functions	Prophage functions	expressed
																			HSM_1140	Mobile and extrachromosomal element functions	Prophage functions
																			HSM_1141	Mobile and extrachromosomal element functions	Prophage functions	expressed
																			HSM_1143	Mobile and extrachromosomal element functions	Other	expressed
																			HSM_1146	Mobile and extrachromosomal element functions	Prophage functions
																			HSM_1149	Mobile and extrachromosomal element functions	Prophage functions	expressed
																			HSM_1150	Mobile and extrachromosomal element functions	Prophage functions	expressed
																			HSM_1151	Mobile and extrachromosomal element functions	Prophage functions	expressed
																			HSM_1152	Mobile and extrachromosomal element functions	Prophage functions	expressed
																			HSM_1153	Mobile and extrachromosomal element functions	Prophage functions	expressed
																			HSM_1156	Mobile and extrachromosomal element functions	Prophage functions	expressed
																			HSM_1157	Mobile and extrachromosomal element functions	Prophage functions
																			HSM_1158	Mobile and extrachromosomal element functions	Prophage functions	expressed
																			HSM_1162	Mobile and extrachromosomal element functions	Prophage functions	expressed
																			HSM_1163	Mobile and extrachromosomal element functions	Prophage functions	expressed
																			HSM_1164	Mobile and extrachromosomal element functions	Prophage functions	expressed
																			HSM_1165	Mobile and extrachromosomal element functions	Prophage functions	expressed
																			HSM_1166	Mobile and extrachromosomal element functions	Prophage functions	expressed
																			HSM_1178	Mobile and extrachromosomal element functions	Plasmid functions
																			HSM_1211	Mobile and extrachromosomal element functions	Transposon functions
																			HSM_1267	Mobile and extrachromosomal element functions	Transposon functions
																			HSM_1521	Mobile and extrachromosomal element functions	Transposon functions	expressed
																			HSM_1625	Mobile and extrachromosomal element functions	Transposon functions
																			HSM_1626	Mobile and extrachromosomal element functions	Transposon functions
																			HSM_1631	Mobile and extrachromosomal element functions	Transposon functions
																			HSM_1632	Mobile and extrachromosomal element functions	Transposon functions
																			HSM_1670	Mobile and extrachromosomal element functions	Transposon functions
																			HSM_1671	Mobile and extrachromosomal element functions	Transposon functions
																			HSM_1676	Mobile and extrachromosomal element functions	Prophage functions
																			HSM_1680	Mobile and extrachromosomal element functions	Transposon functions	expressed
																			HSM_1689	Mobile and extrachromosomal element functions	Plasmid functions	expressed
																			HSM_1690	Mobile and extrachromosomal element functions	Plasmid functions	expressed
																			HSM_1698	Mobile and extrachromosomal element functions	Plasmid functions	expressed
																			HSM_1699	Mobile and extrachromosomal element functions	Plasmid functions	expressed
																			HSM_1700	Mobile and extrachromosomal element functions	Plasmid functions	expressed
																			HSM_1701	Mobile and extrachromosomal element functions	Plasmid functions	expressed
																			HSM_1702	Mobile and extrachromosomal element functions	Plasmid functions	expressed
																			HSM_1703	Mobile and extrachromosomal element functions	Plasmid functions	expressed
																			HSM_1705	Mobile and extrachromosomal element functions	Plasmid functions
																			HSM_1706	Mobile and extrachromosomal element functions	Plasmid functions	expressed
																			HSM_1708	Mobile and extrachromosomal element functions	Plasmid functions	expressed
																			HSM_1710	Mobile and extrachromosomal element functions	Plasmid functions	expressed
																			HSM_1713	Mobile and extrachromosomal element functions	Plasmid functions	expressed
																			HSM_1714	Mobile and extrachromosomal element functions	Plasmid functions	expressed
																			HSM_1871	Mobile and extrachromosomal element functions	Transposon functions	expressed
																			HSM_1874	Mobile and extrachromosomal element functions	Transposon functions	expressed
																			HSM_1883	Mobile and extrachromosomal element functions	Transposon functions
																			HSM_1884	Mobile and extrachromosomal element functions	Transposon functions	expressed
																			HSM_1887	Mobile and extrachromosomal element functions	Transposon functions	expressed
																			HSM_0448	No Data	No Data
																			HSM_1667	No Data	No Data
																			HSM_0022	Protein fate	Protein and peptide secretion and trafficking	expressed
																			HSM_0051	Protein fate	Protein and peptide secretion and trafficking	expressed
																			HSM_0062	Protein fate	Protein and peptide secretion and trafficking	expressed
																			HSM_0067	Protein fate	Protein folding and stabilization	expressed
																			HSM_0112	Protein fate	Protein modification and repair	expressed
																			HSM_0114	Protein fate	Protein folding and stabilization	expressed
																			HSM_0123	Protein fate	Degradation of proteins, peptides, and glycopeptides	expressed
																			HSM_0137	Protein fate	Protein and peptide secretion and trafficking
																			HSM_0148	Protein fate	Protein modification and repair
																			HSM_0157	Protein fate	Protein folding and stabilization	expressed
																			HSM_0158	Protein fate	Protein folding and stabilization	expressed
																			HSM_0180	Protein fate	Protein folding and stabilization
																			HSM_0187	Protein fate	Protein modification and repair	expressed
																			HSM_0214	Protein fate	Protein folding and stabilization	expressed
																			HSM_0214	Protein fate	Degradation of proteins, peptides, and glycopeptides	expressed
																			HSM_0215	Protein fate	Degradation of proteins, peptides, and glycopeptides	expressed
																			HSM_0216	Protein fate	Protein folding and stabilization	expressed
																			HSM_0220	Protein fate	Protein and peptide secretion and trafficking	expressed
																			HSM_0292	Protein fate	Degradation of proteins, peptides, and glycopeptides	expressed
																			HSM_0303	Protein fate	Protein and peptide secretion and trafficking	expressed
																			HSM_0304	Protein fate	Protein and peptide secretion and trafficking	expressed
																			HSM_0305	Protein fate	Protein and peptide secretion and trafficking	expressed
																			HSM_0306	Protein fate	Protein and peptide secretion and trafficking	expressed
																			HSM_0317	Protein fate	Protein folding and stabilization	expressed
																			HSM_0367	Protein fate	Protein folding and stabilization	expressed
																			HSM_0368	Protein fate	Protein folding and stabilization	expressed
																			HSM_0378	Protein fate	Protein folding and stabilization	expressed
																			HSM_0390	Protein fate	Protein modification and repair	expressed
																			HSM_0454	Protein fate	Degradation of proteins, peptides, and glycopeptides	expressed
																			HSM_0460	Protein fate	Degradation of proteins, peptides, and glycopeptides	expressed
																			HSM_0464	Protein fate	Protein folding and stabilization	expressed
																			HSM_0471	Protein fate	Protein and peptide secretion and trafficking	expressed
																			HSM_0517	Protein fate	Protein and peptide secretion and trafficking	expressed
																			HSM_0526	Protein fate	Protein folding and stabilization
																			HSM_0528	Protein fate	Protein folding and stabilization
																			HSM_0562	Protein fate	Protein folding and stabilization	expressed
																			HSM_0563	Protein fate	Degradation of proteins, peptides, and glycopeptides	expressed
																			HSM_0588	Protein fate	Degradation of proteins, peptides, and glycopeptides	expressed
																			HSM_0615	Protein fate	Degradation of proteins, peptides, and glycopeptides	expressed
																			HSM_0713	Protein fate	Degradation of proteins, peptides, and glycopeptides	expressed
																			HSM_0718	Protein fate	Protein and peptide secretion and trafficking	expressed
																			HSM_0719	Protein fate	Protein and peptide secretion and trafficking	expressed
																			HSM_0724	Protein fate	Protein folding and stabilization	expressed
																			HSM_0744	Protein fate	Protein modification and repair	expressed
																			HSM_0751	Protein fate	Protein folding and stabilization	expressed
																			HSM_0753	Protein fate	Protein modification and repair	expressed
																			HSM_0756	Protein fate	Protein and peptide secretion and trafficking	expressed
																			HSM_0766	Protein fate	Protein folding and stabilization
																			HSM_0767	Protein fate	Protein folding and stabilization	expressed
																			HSM_0832	Protein fate	Degradation of proteins, peptides, and glycopeptides	expressed
																			HSM_0837	Protein fate	Protein and peptide secretion and trafficking	expressed
																			HSM_0972	Protein fate	Protein folding and stabilization
																			HSM_0972	Protein fate	Protein modification and repair
																			HSM_0989	Protein fate	Protein folding and stabilization	expressed
																			HSM_1020	Protein fate	Protein folding and stabilization	expressed
																			HSM_1029	Protein fate	Protein modification and repair	expressed
																			HSM_1093	Protein fate	Degradation of proteins, peptides, and glycopeptides	expressed
																			HSM_1172	Protein fate	Degradation of proteins, peptides, and glycopeptides	expressed
																			HSM_1201	Protein fate	Degradation of proteins, peptides, and glycopeptides	expressed
																			HSM_1222	Protein fate	Degradation of proteins, peptides, and glycopeptides
																			HSM_1258	Protein fate	Degradation of proteins, peptides, and glycopeptides	expressed
																			HSM_1283	Protein fate	Protein and peptide secretion and trafficking
																			HSM_1285	Protein fate	Degradation of proteins, peptides, and glycopeptides	expressed
																			HSM_1297	Protein fate	Protein modification and repair	expressed
																			HSM_1316	Protein fate	Degradation of proteins, peptides, and glycopeptides	expressed
																			HSM_1333	Protein fate	Degradation of proteins, peptides, and glycopeptides
																			HSM_1363	Protein fate	Degradation of proteins, peptides, and glycopeptides	expressed
																			HSM_1371	Protein fate	Degradation of proteins, peptides, and glycopeptides	expressed
																			HSM_1386	Protein fate	Degradation of proteins, peptides, and glycopeptides	expressed
																			HSM_1408	Protein fate	Protein folding and stabilization	expressed
																			HSM_1417	Protein fate	Protein and peptide secretion and trafficking	expressed
																			HSM_1418	Protein fate	Protein and peptide secretion and trafficking	expressed
																			HSM_1419	Protein fate	Protein and peptide secretion and trafficking	expressed
																			HSM_1423	Protein fate	Protein modification and repair	expressed
																			HSM_1458	Protein fate	Protein and peptide secretion and trafficking	expressed
																			HSM_1459	Protein fate	Degradation of proteins, peptides, and glycopeptides	expressed
																			HSM_1468	Protein fate	Protein and peptide secretion and trafficking	expressed
																			HSM_1476	Protein fate	Protein and peptide secretion and trafficking
																			HSM_1514	Protein fate	Degradation of proteins, peptides, and glycopeptides	expressed
																			HSM_1523	Protein fate	Protein and peptide secretion and trafficking	expressed
																			HSM_1533	Protein fate	Degradation of proteins, peptides, and glycopeptides	expressed
																			HSM_1556	Protein fate	Degradation of proteins, peptides, and glycopeptides	expressed
																			HSM_1588	Protein fate	Protein and peptide secretion and trafficking	expressed
																			HSM_1658	Protein fate	Protein and peptide secretion and trafficking	expressed
																			HSM_1659	Protein fate	Protein and peptide secretion and trafficking	expressed
																			HSM_1660	Protein fate	Protein and peptide secretion and trafficking	expressed
																			HSM_1691	Protein fate	Protein and peptide secretion and trafficking	expressed
																			HSM_1755	Protein fate	Degradation of proteins, peptides, and glycopeptides	expressed
																			HSM_1783	Protein fate	Degradation of proteins, peptides, and glycopeptides	expressed
																			HSM_1784	Protein fate	Degradation of proteins, peptides, and glycopeptides	expressed
																			HSM_1785	Protein fate	Degradation of proteins, peptides, and glycopeptides	expressed
																			HSM_1794	Protein fate	Protein modification and repair
																			HSM_1799	Protein fate	Protein folding and stabilization	expressed
																			HSM_1810	Protein fate	Protein folding and stabilization	expressed
																			HSM_1836	Protein fate	Protein folding and stabilization
																			HSM_1841	Protein fate	Protein modification and repair
																			HSM_1889	Protein fate	Degradation of proteins, peptides, and glycopeptides	expressed
																			HSM_1895	Protein fate	Degradation of proteins, peptides, and glycopeptides	expressed
																			HSM_1934	Protein fate	Protein modification and repair	expressed
																			HSM_1973	Protein fate	Protein and peptide secretion and trafficking	expressed
																			HSM_0010	Protein synthesis	Ribosomal proteins: synthesis and modification	expressed
																			HSM_0011	Protein synthesis	Ribosomal proteins: synthesis and modification	expressed
																			HSM_0018	Protein synthesis	tRNA and rRNA base modification	expressed
																			HSM_0030	Protein synthesis	Ribosomal proteins: synthesis and modification	expressed
																			HSM_0036	Protein synthesis	Ribosomal proteins: synthesis and modification	expressed
																			HSM_0037	Protein synthesis	Ribosomal proteins: synthesis and modification	expressed
																			HSM_0038	Protein synthesis	Ribosomal proteins: synthesis and modification	expressed
																			HSM_0039	Protein synthesis	Ribosomal proteins: synthesis and modification	expressed
																			HSM_0044	Protein synthesis	tRNA aminoacylation	expressed
																			HSM_0054	Protein synthesis	tRNA aminoacylation	expressed
																			HSM_0063	Protein synthesis	Translation factors	expressed
																			HSM_0115	Protein synthesis	tRNA aminoacylation	expressed
																			HSM_0118	Protein synthesis	Ribosomal proteins: synthesis and modification	expressed
																			HSM_0119	Protein synthesis	Ribosomal proteins: synthesis and modification	expressed
																			HSM_0121	Protein synthesis	Other	expressed
																			HSM_0150	Protein synthesis	tRNA and rRNA base modification	expressed
																			HSM_0154	Protein synthesis	tRNA and rRNA base modification	expressed
																			HSM_0165	Protein synthesis	Ribosomal proteins: synthesis and modification	expressed
																			HSM_0167	Protein synthesis	tRNA and rRNA base modification	expressed
																			HSM_0168	Protein synthesis	Ribosomal proteins: synthesis and modification	expressed
																			HSM_0171	Protein synthesis	tRNA and rRNA base modification	expressed
																			HSM_0178	Protein synthesis	tRNA and rRNA base modification
																			HSM_0200	Protein synthesis	tRNA and rRNA base modification	expressed
																			HSM_0203	Protein synthesis	Other	expressed
																			HSM_0262	Protein synthesis	Ribosomal proteins: synthesis and modification	expressed
																			HSM_0282	Protein synthesis	Other	expressed
																			HSM_0290	Protein synthesis	Other	expressed
																			HSM_0301	Protein synthesis	tRNA and rRNA base modification	expressed
																			HSM_0302	Protein synthesis	tRNA and rRNA base modification	expressed
																			HSM_0310	Protein synthesis	tRNA aminoacylation	expressed
																			HSM_0313	Protein synthesis	tRNA aminoacylation	expressed
																			HSM_0324	Protein synthesis	tRNA and rRNA base modification	expressed
																			HSM_0328	Protein synthesis	tRNA and rRNA base modification	expressed
																			HSM_0329	Protein synthesis	Translation factors	expressed
																			HSM_0380	Protein synthesis	tRNA and rRNA base modification	expressed
																			HSM_0436	Protein synthesis	Ribosomal proteins: synthesis and modification	expressed
																			HSM_0440	Protein synthesis	tRNA and rRNA base modification
																			HSM_0459	Protein synthesis	tRNA and rRNA base modification	expressed
																			HSM_0465	Protein synthesis	tRNA and rRNA base modification	expressed
																			HSM_0467	Protein synthesis	tRNA aminoacylation	expressed
																			HSM_0502	Protein synthesis	tRNA and rRNA base modification	expressed
																			HSM_0524	Protein synthesis	tRNA aminoacylation	expressed
																			HSM_0525	Protein synthesis	Translation factors	expressed
																			HSM_0533	Protein synthesis	Ribosomal proteins: synthesis and modification	expressed
																			HSM_0587	Protein synthesis	tRNA and rRNA base modification	expressed
																			HSM_0604	Protein synthesis	Ribosomal proteins: synthesis and modification	expressed
																			HSM_0606	Protein synthesis	Ribosomal proteins: synthesis and modification	expressed
																			HSM_0607	Protein synthesis	Ribosomal proteins: synthesis and modification	expressed
																			HSM_0637	Protein synthesis	tRNA and rRNA base modification	expressed
																			HSM_0709	Protein synthesis	Translation factors	expressed
																			HSM_0730	Protein synthesis	tRNA aminoacylation	expressed
																			HSM_0738	Protein synthesis	tRNA and rRNA base modification
																			HSM_0741	Protein synthesis	Ribosomal proteins: synthesis and modification	expressed
																			HSM_0742	Protein synthesis	Translation factors	expressed
																			HSM_0754	Protein synthesis	tRNA aminoacylation	expressed
																			HSM_0761	Protein synthesis	Translation factors	expressed
																			HSM_0772	Protein synthesis	Other	expressed
																			HSM_0776	Protein synthesis	Ribosomal proteins: synthesis and modification	expressed
																			HSM_0783	Protein synthesis	tRNA aminoacylation	expressed
																			HSM_0803	Protein synthesis	tRNA aminoacylation	expressed
																			HSM_0804	Protein synthesis	tRNA and rRNA base modification	expressed
																			HSM_0839	Protein synthesis	Other	expressed
																			HSM_0841	Protein synthesis	Ribosomal proteins: synthesis and modification	expressed
																			HSM_0846	Protein synthesis	tRNA aminoacylation	expressed
																			HSM_0857	Protein synthesis	tRNA aminoacylation	expressed
																			HSM_0995	Protein synthesis	Ribosomal proteins: synthesis and modification	expressed
																			HSM_1004	Protein synthesis	tRNA and rRNA base modification	expressed
																			HSM_1008	Protein synthesis	Translation factors	expressed
																			HSM_1018	Protein synthesis	Translation factors	expressed
																			HSM_1019	Protein synthesis	Ribosomal proteins: synthesis and modification	expressed
																			HSM_1046	Protein synthesis	tRNA aminoacylation
																			HSM_1060	Protein synthesis	tRNA aminoacylation	expressed
																			HSM_1105	Protein synthesis	tRNA aminoacylation	expressed
																			HSM_1116	Protein synthesis	Translation factors	expressed
																			HSM_1125	Protein synthesis	tRNA and rRNA base modification	expressed
																			HSM_1171	Protein synthesis	tRNA and rRNA base modification
																			HSM_1177	Protein synthesis	tRNA and rRNA base modification
																			HSM_1210	Protein synthesis	tRNA and rRNA base modification	expressed
																			HSM_1219	Protein synthesis	Ribosomal proteins: synthesis and modification	expressed
																			HSM_1220	Protein synthesis	Ribosomal proteins: synthesis and modification	expressed
																			HSM_1223	Protein synthesis	tRNA aminoacylation	expressed
																			HSM_1274	Protein synthesis	tRNA aminoacylation
																			HSM_1277	Protein synthesis	tRNA and rRNA base modification
																			HSM_1287	Protein synthesis	Ribosomal proteins: synthesis and modification
																			HSM_1290	Protein synthesis	Translation factors	expressed
																			HSM_1292	Protein synthesis	tRNA and rRNA base modification	expressed
																			HSM_1319	Protein synthesis	tRNA aminoacylation	expressed
																			HSM_1328	Protein synthesis	tRNA and rRNA base modification	expressed
																			HSM_1329	Protein synthesis	tRNA and rRNA base modification
																			HSM_1334	Protein synthesis	tRNA aminoacylation	expressed
																			HSM_1336	Protein synthesis	tRNA aminoacylation	expressed
																			HSM_1338	Protein synthesis	tRNA aminoacylation
																			HSM_1352	Protein synthesis	Ribosomal proteins: synthesis and modification	expressed
																			HSM_1354	Protein synthesis	Ribosomal proteins: synthesis and modification	expressed
																			HSM_1355	Protein synthesis	Ribosomal proteins: synthesis and modification	expressed
																			HSM_1356	Protein synthesis	Translation factors	expressed
																			HSM_1373	Protein synthesis	tRNA aminoacylation	expressed
																			HSM_1380	Protein synthesis	tRNA and rRNA base modification	expressed
																			HSM_1412	Protein synthesis	tRNA and rRNA base modification	expressed
																			HSM_1425	Protein synthesis	Translation factors	expressed
																			HSM_1430	Protein synthesis	tRNA aminoacylation	expressed
																			HSM_1454	Protein synthesis	Ribosomal proteins: synthesis and modification	expressed
																			HSM_1464	Protein synthesis	Translation factors	expressed
																			HSM_1560	Protein synthesis	tRNA aminoacylation	expressed
																			HSM_1569	Protein synthesis	tRNA and rRNA base modification	expressed
																			HSM_1572	Protein synthesis	tRNA and rRNA base modification	expressed
																			HSM_1596	Protein synthesis	tRNA aminoacylation	expressed
																			HSM_1608	Protein synthesis	Ribosomal proteins: synthesis and modification	expressed
																			HSM_1609	Protein synthesis	tRNA and rRNA base modification	expressed
																			HSM_1767	Protein synthesis	Other	expressed
																			HSM_1775	Protein synthesis	tRNA and rRNA base modification	expressed
																			HSM_1781	Protein synthesis	Ribosomal proteins: synthesis and modification
																			HSM_1792	Protein synthesis	tRNA aminoacylation	expressed
																			HSM_1796	Protein synthesis	tRNA and rRNA base modification
																			HSM_1797	Protein synthesis	tRNA and rRNA base modification	expressed
																			HSM_1802	Protein synthesis	tRNA and rRNA base modification	expressed
																			HSM_1806	Protein synthesis	Translation factors
																			HSM_1807	Protein synthesis	Translation factors	expressed
																			HSM_1808	Protein synthesis	Ribosomal proteins: synthesis and modification	expressed
																			HSM_1809	Protein synthesis	Ribosomal proteins: synthesis and modification	expressed
																			HSM_1828	Protein synthesis	tRNA and rRNA base modification	expressed
																			HSM_1837	Protein synthesis	tRNA and rRNA base modification	expressed
																			HSM_1857	Protein synthesis	tRNA and rRNA base modification
																			HSM_1858	Protein synthesis	tRNA and rRNA base modification	expressed
																			HSM_1898	Protein synthesis	Ribosomal proteins: synthesis and modification	expressed
																			HSM_1932	Protein synthesis	tRNA and rRNA base modification	expressed
																			HSM_1933	Protein synthesis	tRNA aminoacylation	expressed
																			HSM_1941	Protein synthesis	tRNA and rRNA base modification	expressed
																			HSM_1951	Protein synthesis	Ribosomal proteins: synthesis and modification	expressed
																			HSM_1952	Protein synthesis	Ribosomal proteins: synthesis and modification	expressed
																			HSM_1953	Protein synthesis	Ribosomal proteins: synthesis and modification	expressed
																			HSM_1954	Protein synthesis	Ribosomal proteins: synthesis and modification	expressed
																			HSM_1955	Protein synthesis	Ribosomal proteins: synthesis and modification	expressed
																			HSM_1956	Protein synthesis	Ribosomal proteins: synthesis and modification	expressed
																			HSM_1957	Protein synthesis	Ribosomal proteins: synthesis and modification	expressed
																			HSM_1958	Protein synthesis	Ribosomal proteins: synthesis and modification	expressed
																			HSM_1959	Protein synthesis	Ribosomal proteins: synthesis and modification	expressed
																			HSM_1960	Protein synthesis	Ribosomal proteins: synthesis and modification	expressed
																			HSM_1961	Protein synthesis	Ribosomal proteins: synthesis and modification	expressed
																			HSM_1963	Protein synthesis	Ribosomal proteins: synthesis and modification	expressed
																			HSM_1964	Protein synthesis	Ribosomal proteins: synthesis and modification	expressed
																			HSM_1965	Protein synthesis	Ribosomal proteins: synthesis and modification	expressed
																			HSM_1966	Protein synthesis	Ribosomal proteins: synthesis and modification	expressed
																			HSM_1967	Protein synthesis	Ribosomal proteins: synthesis and modification	expressed
																			HSM_1968	Protein synthesis	Ribosomal proteins: synthesis and modification	expressed
																			HSM_1969	Protein synthesis	Ribosomal proteins: synthesis and modification	expressed
																			HSM_1970	Protein synthesis	Ribosomal proteins: synthesis and modification	expressed
																			HSM_1971	Protein synthesis	Ribosomal proteins: synthesis and modification	expressed
																			HSM_1972	Protein synthesis	Ribosomal proteins: synthesis and modification	expressed
																			HSM_1974	Protein synthesis	Ribosomal proteins: synthesis and modification	expressed
																			HSM_1975	Protein synthesis	Ribosomal proteins: synthesis and modification	expressed
																			HSM_1976	Protein synthesis	Ribosomal proteins: synthesis and modification	expressed
																			HSM_1977	Protein synthesis	Ribosomal proteins: synthesis and modification	expressed
																			HSM_1979	Protein synthesis	Ribosomal proteins: synthesis and modification	expressed
																			HSM_1982	Protein synthesis	tRNA aminoacylation
																			HSM_1985	Protein synthesis	tRNA and rRNA base modification	expressed
																			HSM_2000	Protein synthesis	tRNA aminoacylation	expressed
																			HSM_2017	Protein synthesis	tRNA and rRNA base modification	expressed
																			HSM_2021	Protein synthesis	Ribosomal proteins: synthesis and modification	expressed
																			HSM_0007	Purines, pyrimidines, nucleosides, and nucleotides	2'-Deoxyribonucleotide metabolism	expressed
																			HSM_0161	Purines, pyrimidines, nucleosides, and nucleotides	Salvage of nucleosides and nucleotides	expressed
																			HSM_0251	Purines, pyrimidines, nucleosides, and nucleotides	Purine ribonucleotide biosynthesis	expressed
																			HSM_0281	Purines, pyrimidines, nucleosides, and nucleotides	Salvage of nucleosides and nucleotides	expressed
																			HSM_0287	Purines, pyrimidines, nucleosides, and nucleotides	Purine ribonucleotide biosynthesis	expressed
																			HSM_0362	Purines, pyrimidines, nucleosides, and nucleotides	Salvage of nucleosides and nucleotides	expressed
																			HSM_0366	Purines, pyrimidines, nucleosides, and nucleotides	2'-Deoxyribonucleotide metabolism	expressed
																			HSM_0382	Purines, pyrimidines, nucleosides, and nucleotides	Purine ribonucleotide biosynthesis	expressed
																			HSM_0383	Purines, pyrimidines, nucleosides, and nucleotides	Purine ribonucleotide biosynthesis	expressed
																			HSM_0385	Purines, pyrimidines, nucleosides, and nucleotides	Purine ribonucleotide biosynthesis	expressed
																			HSM_0391	Purines, pyrimidines, nucleosides, and nucleotides	2'-Deoxyribonucleotide metabolism	expressed
																			HSM_0418	Purines, pyrimidines, nucleosides, and nucleotides	Purine ribonucleotide biosynthesis	expressed
																			HSM_0450	Purines, pyrimidines, nucleosides, and nucleotides	Salvage of nucleosides and nucleotides	expressed
																			HSM_0463	Purines, pyrimidines, nucleosides, and nucleotides	Pyrimidine ribonucleotide biosynthesis	expressed
																			HSM_0473	Purines, pyrimidines, nucleosides, and nucleotides	Purine ribonucleotide biosynthesis	expressed
																			HSM_0498	Purines, pyrimidines, nucleosides, and nucleotides	Purine ribonucleotide biosynthesis	expressed
																			HSM_0514	Purines, pyrimidines, nucleosides, and nucleotides	Nucleotide and nucleoside interconversions	expressed
																			HSM_0529	Purines, pyrimidines, nucleosides, and nucleotides	Salvage of nucleosides and nucleotides	expressed
																			HSM_0537	Purines, pyrimidines, nucleosides, and nucleotides	2'-Deoxyribonucleotide metabolism	expressed
																			HSM_0538	Purines, pyrimidines, nucleosides, and nucleotides	2'-Deoxyribonucleotide metabolism	expressed
																			HSM_0546	Purines, pyrimidines, nucleosides, and nucleotides	Nucleotide and nucleoside interconversions	expressed
																			HSM_0712	Purines, pyrimidines, nucleosides, and nucleotides	Nucleotide and nucleoside interconversions	expressed
																			HSM_0735	Purines, pyrimidines, nucleosides, and nucleotides	Nucleotide and nucleoside interconversions
																			HSM_0745	Purines, pyrimidines, nucleosides, and nucleotides	Purine ribonucleotide biosynthesis	expressed
																			HSM_0746	Purines, pyrimidines, nucleosides, and nucleotides	Purine ribonucleotide biosynthesis	expressed
																			HSM_0762	Purines, pyrimidines, nucleosides, and nucleotides	Salvage of nucleosides and nucleotides	expressed
																			HSM_0805	Purines, pyrimidines, nucleosides, and nucleotides	Salvage of nucleosides and nucleotides	expressed
																			HSM_0855	Purines, pyrimidines, nucleosides, and nucleotides	Other	expressed
																			HSM_0984	Purines, pyrimidines, nucleosides, and nucleotides	Salvage of nucleosides and nucleotides	expressed
																			HSM_0985	Purines, pyrimidines, nucleosides, and nucleotides	2'-Deoxyribonucleotide metabolism	expressed
																			HSM_0988	Purines, pyrimidines, nucleosides, and nucleotides	Nucleotide and nucleoside interconversions	expressed
																			HSM_1081	Purines, pyrimidines, nucleosides, and nucleotides	Purine ribonucleotide biosynthesis	expressed
																			HSM_1215	Purines, pyrimidines, nucleosides, and nucleotides	Other	expressed
																			HSM_1238	Purines, pyrimidines, nucleosides, and nucleotides	Pyrimidine ribonucleotide biosynthesis	expressed
																			HSM_1253	Purines, pyrimidines, nucleosides, and nucleotides	Purine ribonucleotide biosynthesis	expressed
																			HSM_1268	Purines, pyrimidines, nucleosides, and nucleotides	Pyrimidine ribonucleotide biosynthesis	expressed
																			HSM_1308	Purines, pyrimidines, nucleosides, and nucleotides	Purine ribonucleotide biosynthesis	expressed
																			HSM_1391	Purines, pyrimidines, nucleosides, and nucleotides	Purine ribonucleotide biosynthesis	expressed
																			HSM_1394	Purines, pyrimidines, nucleosides, and nucleotides	Purine ribonucleotide biosynthesis	expressed
																			HSM_1436	Purines, pyrimidines, nucleosides, and nucleotides	2'-Deoxyribonucleotide metabolism	expressed
																			HSM_1439	Purines, pyrimidines, nucleosides, and nucleotides	Nucleotide and nucleoside interconversions	expressed
																			HSM_1455	Purines, pyrimidines, nucleosides, and nucleotides	Nucleotide and nucleoside interconversions	expressed
																			HSM_1465	Purines, pyrimidines, nucleosides, and nucleotides	Nucleotide and nucleoside interconversions	expressed
																			HSM_1474	Purines, pyrimidines, nucleosides, and nucleotides	Purine ribonucleotide biosynthesis	expressed
																			HSM_1662	Purines, pyrimidines, nucleosides, and nucleotides	Purine ribonucleotide biosynthesis	expressed
																			HSM_1668	Purines, pyrimidines, nucleosides, and nucleotides	Pyrimidine ribonucleotide biosynthesis	expressed
																			HSM_1894	Purines, pyrimidines, nucleosides, and nucleotides	Salvage of nucleosides and nucleotides	expressed
																			HSM_0004	Regulatory functions	DNA interactions	expressed
																			HSM_0084	Regulatory functions	Protein interactions	expressed
																			HSM_0094	Regulatory functions	DNA interactions	expressed
																			HSM_0099	Regulatory functions	Other	expressed
																			HSM_0105	Regulatory functions	DNA interactions	expressed
																			HSM_0106	Regulatory functions	DNA interactions	expressed
																			HSM_0153	Regulatory functions	DNA interactions	expressed
																			HSM_0170	Regulatory functions	DNA interactions	expressed
																			HSM_0174	Regulatory functions	Other	expressed
																			HSM_0176	Regulatory functions	DNA interactions	expressed
																			HSM_0233	Regulatory functions	DNA interactions	expressed
																			HSM_0248	Regulatory functions	DNA interactions	expressed
																			HSM_0260	Regulatory functions	Protein interactions	expressed
																			HSM_0314	Regulatory functions	Other	expressed
																			HSM_0352	Regulatory functions	DNA interactions	expressed
																			HSM_0372	Regulatory functions	DNA interactions	expressed
																			HSM_0373	Regulatory functions	Small molecule interactions	expressed
																			HSM_0375	Regulatory functions	DNA interactions	expressed
																			HSM_0403	Regulatory functions	Other
																			HSM_0403	Regulatory functions	DNA interactions
																			HSM_0404	Regulatory functions	Other	expressed
																			HSM_0405	Regulatory functions	Other	expressed
																			HSM_0405	Regulatory functions	DNA interactions	expressed
																			HSM_0414	Regulatory functions	Other	expressed
																			HSM_0452	Regulatory functions	Protein interactions	expressed
																			HSM_0458	Regulatory functions	Protein interactions	expressed
																			HSM_0463	Regulatory functions	DNA interactions	expressed
																			HSM_0483	Regulatory functions	Protein interactions	expressed
																			HSM_0489	Regulatory functions	DNA interactions
																			HSM_0548	Regulatory functions	Other	expressed
																			HSM_0555	Regulatory functions	DNA interactions
																			HSM_0567	Regulatory functions	Other	expressed
																			HSM_0567	Regulatory functions	DNA interactions	expressed
																			HSM_0578	Regulatory functions	DNA interactions	expressed
																			HSM_0590	Regulatory functions	DNA interactions
																			HSM_0599	Regulatory functions	DNA interactions	expressed
																			HSM_0711	Regulatory functions	DNA interactions	expressed
																			HSM_0727	Regulatory functions	Protein interactions	expressed
																			HSM_0742	Regulatory functions	Other	expressed
																			HSM_0768	Regulatory functions	DNA interactions
																			HSM_0806	Regulatory functions	Other
																			HSM_0817	Regulatory functions	DNA interactions	expressed
																			HSM_0824	Regulatory functions	Other	expressed
																			HSM_0827	Regulatory functions	Other
																			HSM_0868	Regulatory functions	Other	expressed
																			HSM_0881	Regulatory functions	DNA interactions	expressed
																			HSM_0882	Regulatory functions	Other	expressed
																			HSM_0889	Regulatory functions	DNA interactions	expressed
																			HSM_0901	Regulatory functions	Other	expressed
																			HSM_0904	Regulatory functions	DNA interactions	expressed
																			HSM_0912	Regulatory functions	DNA interactions
																			HSM_0930	Regulatory functions	Small molecule interactions	expressed
																			HSM_0971	Regulatory functions	DNA interactions	expressed
																			HSM_1011	Regulatory functions	Protein interactions	expressed
																			HSM_1017	Regulatory functions	DNA interactions	expressed
																			HSM_1036	Regulatory functions	DNA interactions	expressed
																			HSM_1061	Regulatory functions	RNA interactions	expressed
																			HSM_1076	Regulatory functions	Protein interactions	expressed
																			HSM_1079	Regulatory functions	Other
																			HSM_1082	Regulatory functions	Other	expressed
																			HSM_1082	Regulatory functions	DNA interactions	expressed
																			HSM_1084	Regulatory functions	DNA interactions
																			HSM_1107	Regulatory functions	DNA interactions	expressed
																			HSM_1124	Regulatory functions	DNA interactions	expressed
																			HSM_1142	Regulatory functions	DNA interactions	expressed
																			HSM_1148	Regulatory functions	DNA interactions
																			HSM_1155	Regulatory functions	DNA interactions	expressed
																			HSM_1191	Regulatory functions	Other
																			HSM_1198	Regulatory functions	Protein interactions	expressed
																			HSM_1205	Regulatory functions	DNA interactions
																			HSM_1214	Regulatory functions	DNA interactions	expressed
																			HSM_1225	Regulatory functions	DNA interactions
																			HSM_1261	Regulatory functions	DNA interactions	expressed
																			HSM_1286	Regulatory functions	Protein interactions
																			HSM_1298	Regulatory functions	Protein interactions
																			HSM_1357	Regulatory functions	Other	expressed
																			HSM_1378	Regulatory functions	Other
																			HSM_1378	Regulatory functions	Protein interactions
																			HSM_1379	Regulatory functions	Other
																			HSM_1400	Regulatory functions	DNA interactions	expressed
																			HSM_1445	Regulatory functions	DNA interactions	expressed
																			HSM_1449	Regulatory functions	DNA interactions	expressed
																			HSM_1501	Regulatory functions	Small molecule interactions	expressed
																			HSM_1510	Regulatory functions	DNA interactions	expressed
																			HSM_1511	Regulatory functions	Other	expressed
																			HSM_1533	Regulatory functions	Protein interactions	expressed
																			HSM_1535	Regulatory functions	DNA interactions	expressed
																			HSM_1538	Regulatory functions	DNA interactions	expressed
																			HSM_1540	Regulatory functions	DNA interactions
																			HSM_1555	Regulatory functions	Other	expressed
																			HSM_1585	Regulatory functions	Other	expressed
																			HSM_1594	Regulatory functions	Other
																			HSM_1599	Regulatory functions	DNA interactions	expressed
																			HSM_1602	Regulatory functions	DNA interactions	expressed
																			HSM_1610	Regulatory functions	DNA interactions
																			HSM_1646	Regulatory functions	Other	expressed
																			HSM_1725	Regulatory functions	Other	expressed
																			HSM_1728	Regulatory functions	DNA interactions	expressed
																			HSM_1737	Regulatory functions	DNA interactions	expressed
																			HSM_1741	Regulatory functions	DNA interactions	expressed
																			HSM_1756	Regulatory functions	DNA interactions	expressed
																			HSM_1766	Regulatory functions	Other	expressed
																			HSM_1776	Regulatory functions	DNA interactions	expressed
																			HSM_1784	Regulatory functions	Protein interactions	expressed
																			HSM_1823	Regulatory functions	DNA interactions
																			HSM_1868	Regulatory functions	DNA interactions	expressed
																			HSM_1869	Regulatory functions	Other	expressed
																			HSM_1882	Regulatory functions	DNA interactions	expressed
																			HSM_1902	Regulatory functions	DNA interactions
																			HSM_1913	Regulatory functions	Other	expressed
																			HSM_1922	Regulatory functions	DNA interactions
																			HSM_1929	Regulatory functions	DNA interactions	expressed
																			HSM_1935	Regulatory functions	DNA interactions	expressed
																			HSM_1936	Regulatory functions	Other	expressed
																			HSM_1942	Regulatory functions	Other	expressed
																			HSM_1942	Regulatory functions	Protein interactions	expressed
																			HSM_1943	Regulatory functions	DNA interactions	expressed
																			HSM_1949	Regulatory functions	DNA interactions
																			HSM_1986	Regulatory functions	Other	expressed
																			HSM_0456	Signal transduction	PTS	expressed
																			HSM_0483	Signal transduction	Two-component systems	expressed
																			HSM_0727	Signal transduction	Two-component systems	expressed
																			HSM_1032	Signal transduction	PTS
																			HSM_1033	Signal transduction	PTS	expressed
																			HSM_1086	Signal transduction	PTS	expressed
																			HSM_1087	Signal transduction	PTS	expressed
																			HSM_1124	Signal transduction	Two-component systems	expressed
																			HSM_1378	Signal transduction	Two-component systems
																			HSM_1935	Signal transduction	Two-component systems	expressed
																			HSM_1949	Signal transduction	Other
																			HSM_0017	Transcription	Degradation of RNA	expressed
																			HSM_0040	Transcription	Transcription factors	expressed
																			HSM_0041	Transcription	Degradation of RNA	expressed
																			HSM_0061	Transcription	Transcription factors	expressed
																			HSM_0084	Transcription	Degradation of RNA	expressed
																			HSM_0147	Transcription	RNA processing	expressed
																			HSM_0166	Transcription	RNA processing	expressed
																			HSM_0200	Transcription	RNA processing	expressed
																			HSM_0258	Transcription	Degradation of RNA	expressed
																			HSM_0323	Transcription	Other	expressed
																			HSM_0326	Transcription	RNA processing	expressed
																			HSM_0369	Transcription	RNA processing	expressed
																			HSM_0405	Transcription	Transcription factors	expressed
																			HSM_0406	Transcription	Transcription factors	expressed
																			HSM_0406	Transcription	DNA-dependent RNA polymerase	expressed
																			HSM_0440	Transcription	RNA processing
																			HSM_0480	Transcription	Transcription factors	expressed
																			HSM_0481	Transcription	Transcription factors	expressed
																			HSM_0507	Transcription	Transcription factors	expressed
																			HSM_0547	Transcription	DNA-dependent RNA polymerase	expressed
																			HSM_0553	Transcription	DNA-dependent RNA polymerase	expressed
																			HSM_0554	Transcription	DNA-dependent RNA polymerase	expressed
																			HSM_0838	Transcription	RNA processing	expressed
																			HSM_0843	Transcription	Transcription factors	expressed
																			HSM_0878	Transcription	Degradation of RNA	expressed
																			HSM_0890	Transcription	Degradation of RNA	expressed
																			HSM_0913	Transcription	Degradation of RNA
																			HSM_0955	Transcription	Degradation of RNA
																			HSM_1001	Transcription	Degradation of RNA	expressed
																			HSM_1007	Transcription	Degradation of RNA	expressed
																			HSM_1104	Transcription	RNA processing	expressed
																			HSM_1114	Transcription	Degradation of RNA	expressed
																			HSM_1115	Transcription	Other	expressed
																			HSM_1126	Transcription	RNA processing	expressed
																			HSM_1147	Transcription	Degradation of RNA
																			HSM_1154	Transcription	Degradation of RNA	expressed
																			HSM_1203	Transcription	RNA processing	expressed
																			HSM_1289	Transcription	Transcription factors	expressed
																			HSM_1291	Transcription	RNA processing	expressed
																			HSM_1300	Transcription	Transcription factors	expressed
																			HSM_1326	Transcription	RNA processing
																			HSM_1361	Transcription	Transcription factors	expressed
																			HSM_1446	Transcription	Degradation of RNA	expressed
																			HSM_1478	Transcription	Transcription factors	expressed
																			HSM_1479	Transcription	Other	expressed
																			HSM_1494	Transcription	Transcription factors
																			HSM_1501	Transcription	Transcription factors	expressed
																			HSM_1502	Transcription	RNA processing	expressed
																			HSM_1586	Transcription	Transcription factors	expressed
																			HSM_1598	Transcription	Degradation of RNA	expressed
																			HSM_1770	Transcription	RNA processing	expressed
																			HSM_1921	Transcription	Transcription factors	expressed
																			HSM_1978	Transcription	DNA-dependent RNA polymerase	expressed
																			HSM_2012	Transcription	Degradation of RNA	expressed
																			HSM_2020	Transcription	RNA processing	expressed
																			HSM_0024	Transport and binding proteins	Carbohydrates, organic alcohols, and acids	expressed
																			HSM_0047	Transport and binding proteins	Cations and iron carrying compounds	expressed
																			HSM_0065	Transport and binding proteins	Amino acids, peptides and amines	expressed
																			HSM_0069	Transport and binding proteins	Cations and iron carrying compounds
																			HSM_0070	Transport and binding proteins	Cations and iron carrying compounds	expressed
																			HSM_0071	Transport and binding proteins	Cations and iron carrying compounds	expressed
																			HSM_0079	Transport and binding proteins	Amino acids, peptides and amines	expressed
																			HSM_0079	Transport and binding proteins	Unknown substrate	expressed
																			HSM_0080	Transport and binding proteins	Amino acids, peptides and amines	expressed
																			HSM_0080	Transport and binding proteins	Unknown substrate	expressed
																			HSM_0081	Transport and binding proteins	Amino acids, peptides and amines	expressed
																			HSM_0081	Transport and binding proteins	Unknown substrate	expressed
																			HSM_0083	Transport and binding proteins	Unknown substrate	expressed
																			HSM_0089	Transport and binding proteins	Carbohydrates, organic alcohols, and acids	expressed
																			HSM_0090	Transport and binding proteins	Carbohydrates, organic alcohols, and acids	expressed
																			HSM_0091	Transport and binding proteins	Carbohydrates, organic alcohols, and acids	expressed
																			HSM_0092	Transport and binding proteins	Carbohydrates, organic alcohols, and acids	expressed
																			HSM_0103	Transport and binding proteins	Unknown substrate	expressed
																			HSM_0104	Transport and binding proteins	Carbohydrates, organic alcohols, and acids	expressed
																			HSM_0105	Transport and binding proteins	Carbohydrates, organic alcohols, and acids	expressed
																			HSM_0111	Transport and binding proteins	Cations and iron carrying compounds	expressed
																			HSM_0124	Transport and binding proteins	Amino acids, peptides and amines	expressed
																			HSM_0125	Transport and binding proteins	Amino acids, peptides and amines
																			HSM_0126	Transport and binding proteins	Amino acids, peptides and amines	expressed
																			HSM_0127	Transport and binding proteins	Amino acids, peptides and amines
																			HSM_0132	Transport and binding proteins	Other	expressed
																			HSM_0133	Transport and binding proteins	Other	expressed
																			HSM_0134	Transport and binding proteins	Other	expressed
																			HSM_0135	Transport and binding proteins	Other	expressed
																			HSM_0146	Transport and binding proteins	Amino acids, peptides and amines	expressed
																			HSM_0162	Transport and binding proteins	Amino acids, peptides and amines	expressed
																			HSM_0162	Transport and binding proteins	Unknown substrate	expressed
																			HSM_0183	Transport and binding proteins	Amino acids, peptides and amines	expressed
																			HSM_0196	Transport and binding proteins	Cations and iron carrying compounds	expressed
																			HSM_0197	Transport and binding proteins	Cations and iron carrying compounds	expressed
																			HSM_0198	Transport and binding proteins	Cations and iron carrying compounds	expressed
																			HSM_0199	Transport and binding proteins	Cations and iron carrying compounds	expressed
																			HSM_0209	Transport and binding proteins	Amino acids, peptides and amines	expressed
																			HSM_0209	Transport and binding proteins	Unknown substrate	expressed
																			HSM_0221	Transport and binding proteins	Amino acids, peptides and amines	expressed
																			HSM_0221	Transport and binding proteins	Unknown substrate	expressed
																			HSM_0237	Transport and binding proteins	Amino acids, peptides and amines	expressed
																			HSM_0237	Transport and binding proteins	Unknown substrate	expressed
																			HSM_0267	Transport and binding proteins	Amino acids, peptides and amines	expressed
																			HSM_0267	Transport and binding proteins	Unknown substrate	expressed
																			HSM_0280	Transport and binding proteins	Nucleosides, purines and pyrimidines	expressed
																			HSM_0297	Transport and binding proteins	Amino acids, peptides and amines
																			HSM_0297	Transport and binding proteins	Unknown substrate
																			HSM_0298	Transport and binding proteins	Amino acids, peptides and amines
																			HSM_0298	Transport and binding proteins	Unknown substrate
																			HSM_0299	Transport and binding proteins	Unknown substrate
																			HSM_0311	Transport and binding proteins	Other	expressed
																			HSM_0316	Transport and binding proteins	Unknown substrate	expressed
																			HSM_0327	Transport and binding proteins	Unknown substrate	expressed
																			HSM_0330	Transport and binding proteins	Amino acids, peptides and amines	expressed
																			HSM_0334	Transport and binding proteins	Carbohydrates, organic alcohols, and acids	expressed
																			HSM_0342	Transport and binding proteins	Anions	expressed
																			HSM_0343	Transport and binding proteins	Anions	expressed
																			HSM_0357	Transport and binding proteins	Cations and iron carrying compounds	expressed
																			HSM_0371	Transport and binding proteins	Amino acids, peptides and amines	expressed
																			HSM_0371	Transport and binding proteins	Unknown substrate	expressed
																			HSM_0372	Transport and binding proteins	Amino acids, peptides and amines	expressed
																			HSM_0372	Transport and binding proteins	Unknown substrate	expressed
																			HSM_0389	Transport and binding proteins	Amino acids, peptides and amines	expressed
																			HSM_0392	Transport and binding proteins	Unknown substrate	expressed
																			HSM_0410	Transport and binding proteins	Carbohydrates, organic alcohols, and acids	expressed
																			HSM_0423	Transport and binding proteins	Unknown substrate	expressed
																			HSM_0425	Transport and binding proteins	Carbohydrates, organic alcohols, and acids	expressed
																			HSM_0425	Transport and binding proteins	Other	expressed
																			HSM_0429	Transport and binding proteins	Amino acids, peptides and amines	expressed
																			HSM_0429	Transport and binding proteins	Unknown substrate	expressed
																			HSM_0430	Transport and binding proteins	Cations and iron carrying compounds	expressed
																			HSM_0431	Transport and binding proteins	Carbohydrates, organic alcohols, and acids	expressed
																			HSM_0432	Transport and binding proteins	Carbohydrates, organic alcohols, and acids	expressed
																			HSM_0437	Transport and binding proteins	Amino acids, peptides and amines	expressed
																			HSM_0442	Transport and binding proteins	Cations and iron carrying compounds	expressed
																			HSM_0453	Transport and binding proteins	Carbohydrates, organic alcohols, and acids	expressed
																			HSM_0456	Transport and binding proteins	Carbohydrates, organic alcohols, and acids	expressed
																			HSM_0457	Transport and binding proteins	Cations and iron carrying compounds	expressed
																			HSM_0462	Transport and binding proteins	Amino acids, peptides and amines	expressed
																			HSM_0504	Transport and binding proteins	Cations and iron carrying compounds	expressed
																			HSM_0509	Transport and binding proteins	Amino acids, peptides and amines	expressed
																			HSM_0518	Transport and binding proteins	Amino acids, peptides and amines	expressed
																			HSM_0518	Transport and binding proteins	Unknown substrate	expressed
																			HSM_0534	Transport and binding proteins	Unknown substrate	expressed
																			HSM_0535	Transport and binding proteins	Unknown substrate	expressed
																			HSM_0551	Transport and binding proteins	Unknown substrate	expressed
																			HSM_0552	Transport and binding proteins	Carbohydrates, organic alcohols, and acids	expressed
																			HSM_0556	Transport and binding proteins	Carbohydrates, organic alcohols, and acids	expressed
																			HSM_0557	Transport and binding proteins	Carbohydrates, organic alcohols, and acids
																			HSM_0558	Transport and binding proteins	Carbohydrates, organic alcohols, and acids	expressed
																			HSM_0569	Transport and binding proteins	Amino acids, peptides and amines
																			HSM_0570	Transport and binding proteins	Amino acids, peptides and amines	expressed
																			HSM_0571	Transport and binding proteins	Amino acids, peptides and amines	expressed
																			HSM_0577	Transport and binding proteins	Carbohydrates, organic alcohols, and acids	expressed
																			HSM_0584	Transport and binding proteins	Carbohydrates, organic alcohols, and acids	expressed
																			HSM_0612	Transport and binding proteins	Cations and iron carrying compounds	expressed
																			HSM_0642	Transport and binding proteins	Unknown substrate	expressed
																			HSM_0644	Transport and binding proteins	Amino acids, peptides and amines	expressed
																			HSM_0671	Transport and binding proteins	Unknown substrate	expressed
																			HSM_0693	Transport and binding proteins	Cations and iron carrying compounds
																			HSM_0694	Transport and binding proteins	Amino acids, peptides and amines	expressed
																			HSM_0695	Transport and binding proteins	Amino acids, peptides and amines	expressed
																			HSM_0696	Transport and binding proteins	Amino acids, peptides and amines	expressed
																			HSM_0696	Transport and binding proteins	Unknown substrate	expressed
																			HSM_0697	Transport and binding proteins	Amino acids, peptides and amines	expressed
																			HSM_0697	Transport and binding proteins	Unknown substrate	expressed
																			HSM_0698	Transport and binding proteins	Cations and iron carrying compounds	expressed
																			HSM_0699	Transport and binding proteins	Cations and iron carrying compounds	expressed
																			HSM_0701	Transport and binding proteins	Amino acids, peptides and amines	expressed
																			HSM_0701	Transport and binding proteins	Carbohydrates, organic alcohols, and acids	expressed
																			HSM_0701	Transport and binding proteins	Unknown substrate	expressed
																			HSM_0705	Transport and binding proteins	Amino acids, peptides and amines	expressed
																			HSM_0705	Transport and binding proteins	Unknown substrate	expressed
																			HSM_0718	Transport and binding proteins	Other	expressed
																			HSM_0719	Transport and binding proteins	Other	expressed
																			HSM_0720	Transport and binding proteins	Other	expressed
																			HSM_0721	Transport and binding proteins	Other	expressed
																			HSM_0749	Transport and binding proteins	Cations and iron carrying compounds	expressed
																			HSM_0750	Transport and binding proteins	Cations and iron carrying compounds	expressed
																			HSM_0755	Transport and binding proteins	Amino acids, peptides and amines
																			HSM_0755	Transport and binding proteins	Unknown substrate
																			HSM_0760	Transport and binding proteins	Amino acids, peptides and amines	expressed
																			HSM_0777	Transport and binding proteins	Unknown substrate	expressed
																			HSM_0778	Transport and binding proteins	Amino acids, peptides and amines
																			HSM_0785	Transport and binding proteins	Amino acids, peptides and amines	expressed
																			HSM_0786	Transport and binding proteins	Amino acids, peptides and amines	expressed
																			HSM_0786	Transport and binding proteins	Unknown substrate	expressed
																			HSM_0787	Transport and binding proteins	Amino acids, peptides and amines	expressed
																			HSM_0788	Transport and binding proteins	Unknown substrate	expressed
																			HSM_0809	Transport and binding proteins	Carbohydrates, organic alcohols, and acids	expressed
																			HSM_0812	Transport and binding proteins	Carbohydrates, organic alcohols, and acids	expressed
																			HSM_0813	Transport and binding proteins	Amino acids, peptides and amines	expressed
																			HSM_0813	Transport and binding proteins	Unknown substrate	expressed
																			HSM_0814	Transport and binding proteins	Amino acids, peptides and amines	expressed
																			HSM_0814	Transport and binding proteins	Unknown substrate	expressed
																			HSM_0821	Transport and binding proteins	Carbohydrates, organic alcohols, and acids	expressed
																			HSM_0822	Transport and binding proteins	Carbohydrates, organic alcohols, and acids	expressed
																			HSM_0823	Transport and binding proteins	Amino acids, peptides and amines	expressed
																			HSM_0823	Transport and binding proteins	Unknown substrate	expressed
																			HSM_0825	Transport and binding proteins	Carbohydrates, organic alcohols, and acids	expressed
																			HSM_0830	Transport and binding proteins	Cations and iron carrying compounds
																			HSM_0833	Transport and binding proteins	Carbohydrates, organic alcohols, and acids	expressed
																			HSM_0931	Transport and binding proteins	Cations and iron carrying compounds	expressed
																			HSM_0932	Transport and binding proteins	Amino acids, peptides and amines	expressed
																			HSM_0932	Transport and binding proteins	Cations and iron carrying compounds	expressed
																			HSM_0933	Transport and binding proteins	Carbohydrates, organic alcohols, and acids	expressed
																			HSM_0934	Transport and binding proteins	Carbohydrates, organic alcohols, and acids
																			HSM_0935	Transport and binding proteins	Carbohydrates, organic alcohols, and acids
																			HSM_0939	Transport and binding proteins	Amino acids, peptides and amines	expressed
																			HSM_0940	Transport and binding proteins	Amino acids, peptides and amines
																			HSM_0941	Transport and binding proteins	Amino acids, peptides and amines
																			HSM_0942	Transport and binding proteins	Amino acids, peptides and amines
																			HSM_0942	Transport and binding proteins	Unknown substrate
																			HSM_0943	Transport and binding proteins	Amino acids, peptides and amines
																			HSM_0951	Transport and binding proteins	Unknown substrate
																			HSM_0958	Transport and binding proteins	Carbohydrates, organic alcohols, and acids	expressed
																			HSM_0959	Transport and binding proteins	Carbohydrates, organic alcohols, and acids	expressed
																			HSM_0960	Transport and binding proteins	Carbohydrates, organic alcohols, and acids	expressed
																			HSM_0965	Transport and binding proteins	Amino acids, peptides and amines	expressed
																			HSM_0965	Transport and binding proteins	Unknown substrate	expressed
																			HSM_0966	Transport and binding proteins	Other	expressed
																			HSM_0966	Transport and binding proteins	Cations and iron carrying compounds	expressed
																			HSM_0980	Transport and binding proteins	Amino acids, peptides and amines	expressed
																			HSM_0981	Transport and binding proteins	Amino acids, peptides and amines
																			HSM_0981	Transport and binding proteins	Unknown substrate
																			HSM_0982	Transport and binding proteins	Unknown substrate	expressed
																			HSM_0983	Transport and binding proteins	Unknown substrate	expressed
																			HSM_0987	Transport and binding proteins	Unknown substrate	expressed
																			HSM_0992	Transport and binding proteins	Cations and iron carrying compounds
																			HSM_1006	Transport and binding proteins	Cations and iron carrying compounds	expressed
																			HSM_1009	Transport and binding proteins	Carbohydrates, organic alcohols, and acids	expressed
																			HSM_1010	Transport and binding proteins	Carbohydrates, organic alcohols, and acids	expressed
																			HSM_1016	Transport and binding proteins	Carbohydrates, organic alcohols, and acids	expressed
																			HSM_1026	Transport and binding proteins	Unknown substrate	expressed
																			HSM_1027	Transport and binding proteins	Unknown substrate
																			HSM_1032	Transport and binding proteins	Carbohydrates, organic alcohols, and acids
																			HSM_1033	Transport and binding proteins	Carbohydrates, organic alcohols, and acids	expressed
																			HSM_1034	Transport and binding proteins	Carbohydrates, organic alcohols, and acids	expressed
																			HSM_1042	Transport and binding proteins	Unknown substrate	expressed
																			HSM_1058	Transport and binding proteins	Unknown substrate
																			HSM_1086	Transport and binding proteins	Carbohydrates, organic alcohols, and acids	expressed
																			HSM_1087	Transport and binding proteins	Cations and iron carrying compounds	expressed
																			HSM_1088	Transport and binding proteins	Carbohydrates, organic alcohols, and acids	expressed
																			HSM_1100	Transport and binding proteins	Cations and iron carrying compounds	expressed
																			HSM_1101	Transport and binding proteins	Other
																			HSM_1102	Transport and binding proteins	Cations and iron carrying compounds	expressed
																			HSM_1119	Transport and binding proteins	Carbohydrates, organic alcohols, and acids	expressed
																			HSM_1168	Transport and binding proteins	Cations and iron carrying compounds
																			HSM_1169	Transport and binding proteins	Amino acids, peptides and amines
																			HSM_1169	Transport and binding proteins	Unknown substrate
																			HSM_1170	Transport and binding proteins	Other	expressed
																			HSM_1174	Transport and binding proteins	Porins	expressed
																			HSM_1174	Transport and binding proteins	Cations and iron carrying compounds	expressed
																			HSM_1192	Transport and binding proteins	Unknown substrate
																			HSM_1199	Transport and binding proteins	Amino acids, peptides and amines	expressed
																			HSM_1217	Transport and binding proteins	Carbohydrates, organic alcohols, and acids
																			HSM_1230	Transport and binding proteins	Carbohydrates, organic alcohols, and acids	expressed
																			HSM_1231	Transport and binding proteins	Cations and iron carrying compounds	expressed
																			HSM_1232	Transport and binding proteins	Amino acids, peptides and amines	expressed
																			HSM_1232	Transport and binding proteins	Unknown substrate	expressed
																			HSM_1234	Transport and binding proteins	Cations and iron carrying compounds
																			HSM_1235	Transport and binding proteins	Carbohydrates, organic alcohols, and acids
																			HSM_1236	Transport and binding proteins	Carbohydrates, organic alcohols, and acids	expressed
																			HSM_1247	Transport and binding proteins	Amino acids, peptides and amines	expressed
																			HSM_1247	Transport and binding proteins	Unknown substrate	expressed
																			HSM_1248	Transport and binding proteins	Cations and iron carrying compounds
																			HSM_1250	Transport and binding proteins	Amino acids, peptides and amines	expressed
																			HSM_1250	Transport and binding proteins	Cations and iron carrying compounds	expressed
																			HSM_1254	Transport and binding proteins	Unknown substrate	expressed
																			HSM_1255	Transport and binding proteins	Cations and iron carrying compounds	expressed
																			HSM_1260	Transport and binding proteins	Cations and iron carrying compounds
																			HSM_1264	Transport and binding proteins	Amino acids, peptides and amines	expressed
																			HSM_1264	Transport and binding proteins	Unknown substrate	expressed
																			HSM_1269	Transport and binding proteins	Amino acids, peptides and amines	expressed
																			HSM_1280	Transport and binding proteins	Other	expressed
																			HSM_1322	Transport and binding proteins	Cations and iron carrying compounds	expressed
																			HSM_1323	Transport and binding proteins	Amino acids, peptides and amines	expressed
																			HSM_1323	Transport and binding proteins	Unknown substrate	expressed
																			HSM_1324	Transport and binding proteins	Amino acids, peptides and amines
																			HSM_1324	Transport and binding proteins	Unknown substrate
																			HSM_1344	Transport and binding proteins	Amino acids, peptides and amines	expressed
																			HSM_1372	Transport and binding proteins	Porins	expressed
																			HSM_1377	Transport and binding proteins	Amino acids, peptides and amines	expressed
																			HSM_1384	Transport and binding proteins	Amino acids, peptides and amines
																			HSM_1398	Transport and binding proteins	Cations and iron carrying compounds
																			HSM_1399	Transport and binding proteins	Cations and iron carrying compounds
																			HSM_1402	Transport and binding proteins	Carbohydrates, organic alcohols, and acids	expressed
																			HSM_1427	Transport and binding proteins	Other	expressed
																			HSM_1438	Transport and binding proteins	Cations and iron carrying compounds	expressed
																			HSM_1447	Transport and binding proteins	Porins	expressed
																			HSM_1471	Transport and binding proteins	Amino acids, peptides and amines	expressed
																			HSM_1481	Transport and binding proteins	Amino acids, peptides and amines	expressed
																			HSM_1481	Transport and binding proteins	Unknown substrate	expressed
																			HSM_1486	Transport and binding proteins	Other
																			HSM_1487	Transport and binding proteins	Other
																			HSM_1488	Transport and binding proteins	Other
																			HSM_1490	Transport and binding proteins	Unknown substrate	expressed
																			HSM_1491	Transport and binding proteins	Cations and iron carrying compounds	expressed
																			HSM_1497	Transport and binding proteins	Amino acids, peptides and amines	expressed
																			HSM_1499	Transport and binding proteins	Other	expressed
																			HSM_1513	Transport and binding proteins	Cations and iron carrying compounds	expressed
																			HSM_1515	Transport and binding proteins	Amino acids, peptides and amines
																			HSM_1515	Transport and binding proteins	Unknown substrate
																			HSM_1516	Transport and binding proteins	Amino acids, peptides and amines
																			HSM_1516	Transport and binding proteins	Unknown substrate
																			HSM_1517	Transport and binding proteins	Amino acids, peptides and amines	expressed
																			HSM_1530	Transport and binding proteins	Amino acids, peptides and amines	expressed
																			HSM_1532	Transport and binding proteins	Amino acids, peptides and amines	expressed
																			HSM_1536	Transport and binding proteins	Amino acids, peptides and amines	expressed
																			HSM_1537	Transport and binding proteins	Amino acids, peptides and amines	expressed
																			HSM_1543	Transport and binding proteins	Amino acids, peptides and amines	expressed
																			HSM_1543	Transport and binding proteins	Unknown substrate	expressed
																			HSM_1544	Transport and binding proteins	Amino acids, peptides and amines	expressed
																			HSM_1544	Transport and binding proteins	Unknown substrate	expressed
																			HSM_1545	Transport and binding proteins	Amino acids, peptides and amines	expressed
																			HSM_1545	Transport and binding proteins	Unknown substrate	expressed
																			HSM_1545	Transport and binding proteins	Cations and iron carrying compounds	expressed
																			HSM_1546	Transport and binding proteins	Amino acids, peptides and amines	expressed
																			HSM_1546	Transport and binding proteins	Unknown substrate	expressed
																			HSM_1546	Transport and binding proteins	Cations and iron carrying compounds	expressed
																			HSM_1547	Transport and binding proteins	Amino acids, peptides and amines	expressed
																			HSM_1547	Transport and binding proteins	Unknown substrate	expressed
																			HSM_1547	Transport and binding proteins	Cations and iron carrying compounds	expressed
																			HSM_1550	Transport and binding proteins	Unknown substrate	expressed
																			HSM_1550	Transport and binding proteins	Cations and iron carrying compounds	expressed
																			HSM_1564	Transport and binding proteins	Unknown substrate	expressed
																			HSM_1564	Transport and binding proteins	Cations and iron carrying compounds	expressed
																			HSM_1574	Transport and binding proteins	Amino acids, peptides and amines	expressed
																			HSM_1574	Transport and binding proteins	Unknown substrate	expressed
																			HSM_1575	Transport and binding proteins	Amino acids, peptides and amines	expressed
																			HSM_1576	Transport and binding proteins	Amino acids, peptides and amines	expressed
																			HSM_1577	Transport and binding proteins	Amino acids, peptides and amines	expressed
																			HSM_1583	Transport and binding proteins	Amino acids, peptides and amines	expressed
																			HSM_1583	Transport and binding proteins	Unknown substrate	expressed
																			HSM_1588	Transport and binding proteins	Unknown substrate	expressed
																			HSM_1592	Transport and binding proteins	Other	expressed
																			HSM_1593	Transport and binding proteins	Unknown substrate	expressed
																			HSM_1607	Transport and binding proteins	Other
																			HSM_1616	Transport and binding proteins	Carbohydrates, organic alcohols, and acids
																			HSM_1731	Transport and binding proteins	Cations and iron carrying compounds	expressed
																			HSM_1743	Transport and binding proteins	Amino acids, peptides and amines	expressed
																			HSM_1743	Transport and binding proteins	Unknown substrate	expressed
[truncated: 262 more rows]
