# Supplementary material for: RNA-Seq Based Transcriptional Map of Bovine Respiratory Disease Pathogen “Histophilus somni 2336”
Source: PLoS One. 2012 Jan 20;7(1):e29435. doi: 10.1371/journal.pone.0029435 (PMC3262788; doi:10.1371/journal.pone.0029435)
Supplement: Table S2 — Pairs of co-expressed genes identified in H. somni 2336 genome by RNA-Seq data analysis. (XLS) [file pone.0029435.s003.xls]

## Sheet: Sheet1
Gene A	Gene B
HSM_0002	HSM_0003
HSM_0004	HSM_0005
HSM_0006	HSM_0007
HSM_0007	HSM_0008
HSM_0010	HSM_0011
HSM_0013	HSM_0014
HSM_0017	HSM_0018
HSM_0020	HSM_0021
HSM_0021	HSM_0022
HSM_0022	HSM_0023
HSM_0029	HSM_0030
HSM_0030	HSM_0031
HSM_0033	HSM_0034
HSM_0036	HSM_0037
HSM_0037	HSM_0038
HSM_0038	HSM_0039
HSM_0042	HSM_0043
HSM_0050	HSM_0051
HSM_0052	HSM_0053
HSM_0058	HSM_0059
HSM_0061	HSM_0062
HSM_0063	HSM_R0001
HSM_R0001	HSM_R0002
HSM_R0002	HSM_R0003
HSM_R0003	HSM_R0004
HSM_0070	HSM_0071
HSM_0080	HSM_0081
HSM_0089	HSM_0090
HSM_0090	HSM_0091
HSM_0093	HSM_0094
HSM_0095	HSM_0096
HSM_0100	HSM_0101
HSM_0108	HSM_0109
HSM_0109	HSM_0110
HSM_0111	HSM_0112
HSM_0118	HSM_0119
HSM_0129	HSM_0130
HSM_0131	HSM_0132
HSM_0133	HSM_0134
HSM_0135	HSM_0136
HSM_R0005	HSM_R0006
HSM_R0006	HSM_R0007
HSM_0142	HSM_0143
HSM_0144	HSM_0145
HSM_0145	HSM_0146
HSM_0153	HSM_0154
HSM_0156	HSM_0157
HSM_0165	HSM_0166
HSM_0166	HSM_0167
HSM_0167	HSM_0168
HSM_0170	HSM_0171
HSM_0187	HSM_0188
HSM_0192	HSM_0193
HSM_0194	HSM_0195
HSM_0196	HSM_0197
HSM_0197	HSM_0198
HSM_0203	HSM_0204
HSM_0205	HSM_0206
HSM_0214	HSM_0215
HSM_0225	HSM_0226
HSM_0226	HSM_0227
HSM_0228	HSM_0229
HSM_0229	HSM_0230
HSM_0235	HSM_0236
HSM_0236	HSM_0237
HSM_0237	HSM_0238
HSM_0238	HSM_0239
HSM_0241	HSM_0242
HSM_0243	HSM_0244
HSM_0247	HSM_0248
HSM_0249	HSM_0250
HSM_0255	HSM_0256
HSM_0257	HSM_0258
HSM_0268	HSM_0269
HSM_R0010	HSM_R0011
HSM_R0011	HSM_R0012
HSM_0280	HSM_0281
HSM_0285	HSM_0286
HSM_0301	HSM_0302
HSM_0304	HSM_0305
HSM_R0013	HSM_0306
HSM_0317	HSM_0318
HSM_0327	HSM_0328
HSM_0333	HSM_0334
HSM_0334	HSM_0335
HSM_0343	HSM_0344
HSM_0349	HSM_0350
HSM_0352	HSM_0353
HSM_0355	HSM_0356
HSM_0359	HSM_0360
HSM_0360	HSM_0361
HSM_0362	HSM_0363
HSM_0369	HSM_0370
HSM_0371	HSM_0372
HSM_0373	HSM_0374
HSM_0390	HSM_0391
HSM_0391	HSM_0392
HSM_0405	HSM_0406
HSM_0409	HSM_0410
HSM_0412	HSM_0413
HSM_0414	HSM_0415
HSM_0417	HSM_0418
HSM_0421	HSM_0422
HSM_0431	HSM_0432
HSM_0442	HSM_0443
HSM_0452	HSM_0453
HSM_0454	HSM_0455
HSM_0455	HSM_0456
HSM_0458	HSM_0459
HSM_0465	HSM_0466
HSM_0468	HSM_0469
HSM_0470	HSM_0471
HSM_0474	HSM_0475
HSM_0476	HSM_0477
HSM_0481	HSM_0482
HSM_0482	HSM_0483
HSM_0484	HSM_0485
HSM_0485	HSM_0486
HSM_0486	HSM_0487
HSM_0487	HSM_0488
HSM_0492	HSM_0493
HSM_0493	HSM_0494
HSM_0494	HSM_0495
HSM_0495	HSM_0496
HSM_0496	HSM_0497
HSM_0502	HSM_0503
HSM_0504	HSM_0505
HSM_0513	HSM_0514
HSM_0514	HSM_0515
HSM_0517	HSM_0518
HSM_0519	HSM_0520
HSM_0522	HSM_0523
HSM_0537	HSM_0538
HSM_0548	HSM_0549
HSM_R0024	HSM_R0025
HSM_R0025	HSM_R0026
HSM_0562	HSM_0563
HSM_0570	HSM_0571
HSM_0581	HSM_0582
HSM_0582	HSM_0583
HSM_0588	HSM_0589
HSM_0593	HSM_0594
HSM_0600	HSM_0602
HSM_0604	HSM_0605
HSM_0605	HSM_0606
HSM_0606	HSM_0607
HSM_0609	HSM_0610
HSM_0615	HSM_0616
HSM_0624	HSM_0625
HSM_0625	HSM_0626
HSM_0626	HSM_0627
HSM_0627	HSM_0628
HSM_0629	HSM_0630
HSM_0632	HSM_0633
HSM_0633	HSM_0634
HSM_0647	HSM_0648
HSM_0648	HSM_0649
HSM_0649	HSM_0650
HSM_0651	HSM_0652
HSM_0655	HSM_0656
HSM_0656	HSM_0657
HSM_0660	HSM_0661
HSM_0661	HSM_0662
HSM_0662	HSM_0663
HSM_0663	HSM_0664
HSM_0664	HSM_0665
HSM_0666	HSM_0667
HSM_0667	HSM_0668
HSM_0671	HSM_0672
HSM_0672	HSM_0673
HSM_0673	HSM_0674
HSM_0674	HSM_0675
HSM_0675	HSM_0676
HSM_0676	HSM_0677
HSM_0677	HSM_0678
HSM_0679	HSM_0680
HSM_0680	HSM_0681
HSM_0681	HSM_0682
HSM_0683	HSM_0684
HSM_0684	HSM_0685
HSM_0685	HSM_0686
HSM_0686	HSM_0687
HSM_0687	HSM_0688
HSM_0689	HSM_0690
HSM_0691	HSM_0692
HSM_0694	HSM_0695
HSM_0698	HSM_0699
HSM_0714	HSM_0715
HSM_0718	HSM_0719
HSM_0720	HSM_0721
HSM_0721	HSM_0722
HSM_0722	HSM_0723
HSM_0724	HSM_0725
HSM_0728	HSM_0729
HSM_0729	HSM_0730
HSM_R0032	HSM_R0033
HSM_R0033	HSM_R0034
HSM_0757	HSM_0758
HSM_0779	HSM_0780
HSM_0780	HSM_0781
HSM_0781	HSM_0782
HSM_0785	HSM_0786
HSM_0786	HSM_0787
HSM_0798	HSM_0799
HSM_0807	HSM_0808
HSM_0808	HSM_0809
HSM_0810	HSM_0811
HSM_0814	HSM_0815
HSM_0818	HSM_0819
HSM_0819	HSM_0820
HSM_0822	HSM_0823
HSM_0825	HSM_0826
HSM_0839	HSM_0840
HSM_0846	HSM_0847
HSM_R0035	HSM_R0036
HSM_R0036	HSM_R0037
HSM_0853	HSM_0854
HSM_0854	HSM_0855
HSM_0865	HSM_0866
HSM_0866	HSM_0867
HSM_0872	HSM_0873
HSM_0883	HSM_0884
HSM_0884	HSM_0885
HSM_0885	HSM_0886
HSM_0888	HSM_0889
HSM_0889	HSM_0890
HSM_0893	HSM_0894
HSM_0894	HSM_0895
HSM_0895	HSM_0896
HSM_0896	HSM_0897
HSM_0902	HSM_0903
HSM_0906	HSM_0907
HSM_0908	HSM_0909
HSM_0910	HSM_0911
HSM_0916	HSM_0917
HSM_0917	HSM_0918
HSM_0918	HSM_0919
HSM_0919	HSM_0920
HSM_0923	HSM_0924
HSM_0925	HSM_0926
HSM_0931	HSM_0932
HSM_R0045	HSM_R0046
HSM_0984	HSM_0985
HSM_0996	HSM_0997
HSM_0997	HSM_0998
HSM_0998	HSM_0999
HSM_1001	HSM_1002
HSM_1074	HSM_1075
HSM_1092	HSM_1093
HSM_1104	HSM_1105
HSM_1107	HSM_1108
HSM_1109	HSM_1110
HSM_1112	HSM_1113
HSM_1120	HSM_1121
HSM_1121	HSM_1122
HSM_R0050	HSM_R0051
HSM_R0051	HSM_R0052
HSM_1130	HSM_1131
HSM_1131	HSM_1132
HSM_1132	HSM_1133
HSM_1137	HSM_1138
HSM_1142	HSM_1143
HSM_1150	HSM_1151
HSM_1151	HSM_1152
HSM_1152	HSM_1153
HSM_1154	HSM_1155
HSM_1158	HSM_1159
HSM_1159	HSM_1160
HSM_1162	HSM_1163
HSM_1164	HSM_1165
HSM_1174	HSM_1176
HSM_1197	HSM_1198
HSM_1198	HSM_1199
HSM_1200	HSM_1201
HSM_1219	HSM_1220
HSM_1232	HSM_1233
HSM_1238	HSM_1239
HSM_1239	HSM_1240
HSM_1244	HSM_1245
HSM_1245	HSM_1246
HSM_1246	HSM_1247
HSM_R0053	HSM_1288
HSM_1291	HSM_1292
HSM_1299	HSM_1300
HSM_1310	HSM_1311
HSM_1322	HSM_1323
HSM_1336	HSM_1337
HSM_1340	HSM_1341
HSM_1344	HSM_1345
HSM_1348	HSM_1349
HSM_1354	HSM_1355
HSM_1355	HSM_1356
HSM_1371	HSM_1372
HSM_1391	HSM_1392
HSM_1393	HSM_1394
HSM_1401	HSM_1402
HSM_1417	HSM_1418
HSM_1422	HSM_1423
HSM_1431	HSM_1432
HSM_1432	HSM_1433
HSM_1441	HSM_1442
HSM_1445	HSM_1446
HSM_1453	HSM_1454
HSM_1456	HSM_1457
HSM_1460	HSM_1461
HSM_1474	HSM_1475
HSM_1481	HSM_1482
HSM_1482	HSM_1483
HSM_R0054	HSM_R0055
HSM_R0055	HSM_R0056
HSM_R0056	HSM_R0057
HSM_1506	HSM_1507
HSM_1508	HSM_1509
HSM_1530	HSM_1531
HSM_1536	HSM_1537
HSM_1543	HSM_1544
HSM_1546	HSM_1547
HSM_1547	HSM_1548
HSM_1553	HSM_1554
HSM_1567	HSM_1568
HSM_1568	HSM_1569
HSM_1574	HSM_1575
HSM_1575	HSM_1576
HSM_1584	HSM_1585
HSM_1588	HSM_1589
HSM_1589	HSM_1590
HSM_1591	HSM_1592
HSM_1592	HSM_1593
HSM_1598	HSM_1599
HSM_1602	HSM_1603
HSM_1651	HSM_1652
HSM_1652	HSM_1653
HSM_1656	HSM_1657
HSM_1658	HSM_1659
HSM_1659	HSM_1660
HSM_1662	HSM_1663
HSM_1665	HSM_1666
HSM_1672	HSM_1673
HSM_1673	HSM_1674
HSM_1689	HSM_1690
HSM_1690	HSM_1691
HSM_1691	HSM_1692
HSM_1695	HSM_1696
HSM_1696	HSM_1697
HSM_1697	HSM_1698
HSM_1698	HSM_1699
HSM_1699	HSM_1700
HSM_1700	HSM_1701
HSM_1701	HSM_1702
HSM_1702	HSM_1703
HSM_1703	HSM_1704
HSM_1708	HSM_1709
HSM_1709	HSM_1710
HSM_1710	HSM_1711
HSM_1712	HSM_1713
HSM_1713	HSM_1714
HSM_1725	HSM_1726
HSM_1729	HSM_1730
HSM_1730	HSM_1731
HSM_1736	HSM_1737
HSM_1737	HSM_1738
HSM_1741	HSM_1742
HSM_1742	HSM_1743
HSM_1750	HSM_1751
HSM_1757	HSM_1758
HSM_1758	HSM_1759
HSM_1763	HSM_1764
HSM_1771	HSM_1772
HSM_1775	HSM_1776
HSM_1784	HSM_1785
HSM_1797	HSM_1798
HSM_1798	HSM_1799
HSM_1804	HSM_1805
HSM_1807	HSM_1808
HSM_1812	HSM_1813
HSM_1814	HSM_1815
HSM_1815	HSM_1816
HSM_1817	HSM_1818
HSM_1824	HSM_1826
HSM_1829	HSM_1830
HSM_1834	HSM_1835
HSM_1842	HSM_1843
HSM_1843	HSM_1844
HSM_1844	HSM_1845
HSM_1845	HSM_1846
HSM_1846	HSM_1847
HSM_1850	HSM_1851
HSM_1853	HSM_1854
HSM_1862	HSM_1863
HSM_1871	HSM_1872
HSM_1886	HSM_1887
HSM_R0064	HSM_R0065
HSM_1896	HSM_1897
HSM_1897	HSM_1898
HSM_1898	HSM_1899
HSM_1900	HSM_1901
HSM_1903	HSM_1904
HSM_1904	HSM_1905
HSM_1905	HSM_1906
HSM_1909	HSM_1910
HSM_1918	HSM_1919
HSM_1919	HSM_1920
HSM_1932	HSM_1933
HSM_1935	HSM_1936
HSM_1937	HSM_1938
HSM_1938	HSM_1939
HSM_1939	HSM_1940
HSM_1942	HSM_1943
HSM_1944	HSM_1945
HSM_1945	HSM_1946
HSM_1951	HSM_1952
HSM_1952	HSM_1953
HSM_1953	HSM_1954
HSM_1954	HSM_1955
HSM_1955	HSM_1956
HSM_1956	HSM_1957
HSM_1957	HSM_1958
HSM_1958	HSM_1959
HSM_1959	HSM_1960
HSM_1960	HSM_1961
HSM_1963	HSM_1964
HSM_1965	HSM_1966
HSM_1966	HSM_1967
HSM_1967	HSM_1968
HSM_1968	HSM_1969
HSM_1969	HSM_1970
HSM_1970	HSM_1971
HSM_1971	HSM_1972
HSM_1972	HSM_1973
HSM_1974	HSM_1975
HSM_1975	HSM_1976
HSM_1976	HSM_1977
HSM_1977	HSM_1978
HSM_1978	HSM_1979
HSM_1985	HSM_1986
HSM_1986	HSM_1987
HSM_1989	HSM_1990
HSM_1990	HSM_1991
HSM_1991	HSM_1992
HSM_1992	HSM_1993
HSM_1993	HSM_1994
HSM_1994	HSM_1995
HSM_1996	HSM_1997
HSM_1997	HSM_1998
HSM_1998	HSM_1999
HSM_1999	HSM_2000
HSM_2000	HSM_2001
HSM_2001	HSM_2002
HSM_2009	HSM_2010
HSM_2018	HSM_2019
HSM_2019	HSM_2020
HSM_2020	HSM_2021
