# Supplementary material for: RNA-Seq Based Transcriptional Map of Bovine Respiratory Disease Pathogen “Histophilus somni 2336”
Source: PLoS One. 2012 Jan 20;7(1):e29435. doi: 10.1371/journal.pone.0029435 (PMC3262788; doi:10.1371/journal.pone.0029435)
Supplement: Table S3 — Transcription units identified by joining co-expressed genes in H. somni 2336. (XLS) [file pone.0029435.s004.xls]

## Sheet: Sheet1
List of operons along with genes and their annotation
Operon1
HSM_0002 - DNA polymerase III, beta subunit
HSM_0003 - DNA replication and repair protein RecF
Operon2
HSM_0004 - putative transcriptional regulator, Crp/Fnr family
HSM_0005 - protein of unknown function UPF0270
Operon3
HSM_0006 - transcriptional regulator, TetR family
HSM_0007 - deoxyuridine 5'-triphosphate nucleotidohydrolase Dut
HSM_0008 - phosphopantothenoylcysteine decarboxylase/phosphopantothenate--cysteine ligase
Operon4
HSM_0010 - ribosomal protein L28
HSM_0011 - ribosomal protein L33
Operon5
HSM_0013 - acetolactate synthase, large subunit, biosynthetic type
HSM_0014 - acetohydroxy acid synthase II, small subunit
Operon6
HSM_0017 - ribonuclease R
HSM_0018 - RNA methyltransferase, TrmH family, group 3
Operon7
HSM_0020 - serine O-acetyltransferase
HSM_0021 - Glycerol-3-phosphate dehydrogenase (NAD(P)(+))
HSM_0022 - protein-export protein SecB
HSM_0023 - Rhodanese domain protein
Operon8
HSM_0029 - protein of unknown function DUF177
HSM_0030 - ribosomal protein L32
HSM_0031 - putative fatty acid/phospholipid synthesis protein
Operon9
HSM_0033 - malonyl CoA-acyl carrier protein transacylase
HSM_0034 - 3-oxoacyl-(acyl-carrier-protein) reductase
Operon10
HSM_0036 - ribosomal protein L11
HSM_0037 - ribosomal protein L1
HSM_0038 - ribosomal protein L10
HSM_0039 - ribosomal protein L7/L12
Operon11
HSM_0042 - Ribulose-phosphate 3-epimerase
HSM_0043 - phosphoglycolate phosphatase
Operon12
HSM_0050 - hydroxymethylbutenyl pyrophosphate reductase
HSM_0051 - lipoprotein signal peptidase
Operon13
HSM_0052 - outer membrane protein P1
HSM_0053 - membrane protein involved in aromatic hydrocarbon degradation
Operon14
HSM_0058 - conserved hypothetical protein
HSM_0059 - protein of unknown function DUF1212
Operon15
HSM_0061 - NusG antitermination factor
HSM_0062 - preprotein translocase, SecE subunit
Operon16
HSM_0063 - translation elongation factor Tu
HSM_R0001 ; note tRNA-Thr2
HSM_R0002 ; note tRNA-Gly3
HSM_R0003 ; note tRNA-Tyr1
HSM_R0004 ; note tRNA-Thr1
Operon17
HSM_0070 - oxaloacetate decarboxylase alpha subunit
HSM_0071 - sodium ion-translocating decarboxylase, beta subunit
Operon18
HSM_0080 - polar amino acid ABC transporter, inner membrane subunit
HSM_0081 - extracellular solute-binding protein family 3
Operon19
HSM_0089 - RbsD or FucU transport
HSM_0090 - ABC transporter related
HSM_0091 - Monosaccharide-transporting ATPase
Operon20
HSM_0093 - ribokinase
HSM_0094 - Alanine racemase
Operon21
HSM_0095 - SmpA/OmlA domain protein
HSM_0096 - 37kDa nucleoid-associated protein
Operon22
HSM_0100 - NAD(P) transhydrogenase, alpha subunit
HSM_0101 - NAD(P)(+) transhydrogenase (AB-specific)
Operon23
HSM_0108 - galactose-1-phosphate uridylyltransferase
HSM_0109 - galactokinase
HSM_0110 - galactose mutarotase
Operon24
HSM_0111 - CBS domain containing protein
HSM_0112 - apolipoprotein N-acyltransferase
Operon25
HSM_0118 - ribosomal protein L21
HSM_0119 - ribosomal protein L27
Operon26
HSM_0129 - cytochrome bd ubiquinol oxidase subunit I
HSM_0130 - cytochrome d ubiquinol oxidase, subunit II
Operon27
HSM_0131 - Pol-Pal system-associated acyl-CoA thioesterase
HSM_0132 - Tol-Pal system TolQ
Operon28
HSM_0133 - Biopolymer transport protein ExbD/TolR
HSM_0134 - Tol-Pal system TolA
Operon29
HSM_0135 - Tol-Pal system beta propeller repeat TolB
HSM_0136 - Peptidoglycan-associated lipoprotein
Operon30
HSM_R0005 ; note tRNA-Lys1
HSM_R0006 ; note tRNA-Lys2
HSM_R0007 ; note tRNA-Lys3
Operon31
HSM_0142 - Holliday junction DNA helicase RuvA
HSM_0143 - Holliday junction DNA helicase RuvB
Operon32
HSM_0144 - HI0933 family protein
HSM_0145 - putative methyltransferase
HSM_0146 - sodium/proline symporter
Operon33
HSM_0153 - transcriptional regulator, BadM/Rrf2 family
HSM_0154 - cysteine desulfurase IscS
Operon34
HSM_0156 - iron-sulfur cluster assembly protein IscA
HSM_0157 - co-chaperone Hsc20
Operon35
HSM_0165 - ribosomal protein S16
HSM_0166 - 16S rRNA processing protein RimM
HSM_0167 - tRNA (guanine-N1)-methyltransferase
HSM_0168 - ribosomal protein L19
Operon36
HSM_0170 - periplasmic binding protein/LacI transcriptional regulator
HSM_0171 - tRNA/rRNA methyltransferase (SpoU)
Operon37
HSM_0187 - lipoate-protein ligase B
HSM_0188 - protein of unknown function DUF493
Operon38
HSM_0192 - rod shape-determining protein RodA
HSM_0193 - Peptidoglycan glycosyltransferase
Operon39
HSM_0194 - protein of unknown function DUF163
HSM_0195 - iojap-like protein
Operon40
HSM_0196 - ABC-3 protein
HSM_0197 - ABC-3 protein
HSM_0198 - ABC transporter related
Operon41
HSM_0203 - GTP-binding protein HSR1-related
HSM_0204 - UDP-N-acetylglucosamine pyrophosphorylase
Operon42
HSM_0205 - protein of unknown function UPF0075
HSM_0206 - glucokinase regulatory-like protein
Operon43
HSM_0214 - ATP-dependent Clp protease, ATP-binding subunit ClpX
HSM_0215 - ATP-dependent Clp protease, proteolytic subunit ClpP
Operon44
HSM_0225 - hypothetical protein
HSM_0226 - phage head completion
HSM_0227 - phage small terminase subunit
Operon45
HSM_0228 - phage major capsid protein, P2 family
HSM_0229 - hypothetical protein
HSM_0230 - phage capsid scaffolding
Operon46
HSM_0235 - N-6 DNA methylase
HSM_0236 - hypothetical protein
HSM_0237 - unknown protein
HSM_0238 - hypothetical protein
HSM_0239 - conserved hypothetical protein
Operon47
HSM_0241 - DNA methylase N-4/N-6 domain protein
HSM_0242 - hypothetical protein
Operon48
HSM_0243 - hypothetical protein
HSM_0244 - hypothetical protein
Operon49
HSM_0247 - conserved hypothetical protein
HSM_0248 - conserved hypothetical DNA-binding protein
Operon50
HSM_0249 - Addiction module killer protein HI1419
HSM_0250 - putative transcriptional regulator
Operon51
HSM_0255 - beta-hydroxyacyl-(acyl-carrier-protein) dehydratase FabZ
HSM_0256 - acyl-(acyl-carrier-protein)--UDP-N-acetylglucosamine O-acyltransferase
Operon52
HSM_0257 - lipid-A-disaccharide synthase
HSM_0258 - Ribonuclease H
Operon53
HSM_0268 - filamentous haemagglutinin family outer membrane protein
HSM_0269 - conserved hypothetical protein
Operon54
HSM_R0010 ; note tRNA-Leu4
HSM_R0011 ; note tRNA-Cys1
HSM_R0012 ; note tRNA-Gly2
Operon55
HSM_0280 - uracil-xanthine permease
HSM_0281 - uracil phosphoribosyltransferase
Operon56
HSM_0285 - Beta-glucuronidase
HSM_0286 - PfkB domain protein
Operon57
HSM_0301 - S-adenosylmethionine--tRNA-ribosyltransferase-isomerase
HSM_0302 - queuine tRNA-ribosyltransferase
Operon58
HSM_0304 - protein-export membrane protein SecD
HSM_0305 - protein-export membrane protein SecF
Operon59
HSM_R0013 ; note tRNA-Leu3
HSM_0306 - preprotein translocase, SecG subunit
Operon60
HSM_0317 - peptidylprolyl isomerase FKBP-type
HSM_0318 - phosphatidylserine decarboxylase
Operon61
HSM_0327 - heat shock protein DnaJ domain protein
HSM_0328 - dihydrouridine synthase DuS
Operon62
HSM_0333 - pyrroline-5-carboxylate reductase
HSM_0334 - Chloramphenicol O-acetyltransferase
HSM_0335 - tyrosine recombinase XerD
Operon63
HSM_0343 - molybdate ABC transporter, inner membrane subunit
HSM_0344 - (Glutamate--ammonia-ligase) adenylyltransferase
Operon64
HSM_0349 - aspartate kinase
HSM_0350 - homoserine kinase
Operon65
HSM_0352 - ferric uptake regulator, Fur family
HSM_0353 - flavodoxin
Operon66
HSM_0355 - SeqA family protein
HSM_0356 - O-succinylbenzoate-CoA ligase
Operon67
HSM_0359 - peptidase U6 penicillin-insensitive murein endopeptidase
HSM_0360 - protein of unknown function DUF81
HSM_0361 - lipid A biosynthesis (KDO)2-(lauroyl)-lipid IVA acyltransferase
Operon68
HSM_0362 - adenine phosphoribosyltransferase
HSM_0363 - DNA polymerase III, subunits gamma and tau
Operon69
HSM_0369 - polynucleotide adenylyltransferase/metal dependent phosphohydrolase
HSM_0370 - SH3 domain protein
Operon70
HSM_0371 - phosphate transporter
HSM_0372 - protein of unknown function DUF47
Operon71
HSM_0373 - adenylate cyclase
HSM_0374 - DNA repair protein RadA
Operon72
HSM_0390 - prolipoprotein diacylglyceryl transferase
HSM_0391 - Thymidylate synthase
HSM_0392 - CMP/dCMP deaminase zinc-binding
Operon73
HSM_0405 - anti sigma-E protein, RseA
HSM_0406 - RNA polymerase, sigma-24 subunit, ECF subfamily
Operon74
HSM_0409 - Glucuronate isomerase
HSM_0410 - sugar (Glycoside-Pentoside-Hexuronide) transporter
Operon75
HSM_0412 - conserved hypothetical protein
HSM_0413 - short-chain dehydrogenase/reductase SDR
Operon76
HSM_0414 - GntR domain protein
HSM_0415 - mannonate dehydratase
Operon77
HSM_0417 - protein of unknown function DUF489
HSM_0418 - adenylosuccinate lyase
Operon78
HSM_0421 - Three-deoxy-D-manno-octulosonic-acid transferase domain protein
HSM_0422 - pantetheine-phosphate adenylyltransferase
Operon79
HSM_0431 - ABC transporter related
HSM_0432 - Monosaccharide-transporting ATPase
Operon80
HSM_0442 - potassium uptake protein, TrkH family
HSM_0443 - Protoporphyrinogen oxidase
Operon81
HSM_0452 - phosphotransferase system PTS lactose/cellobiose-specific IIA subunit
HSM_0453 - phosphotransferase system lactose/cellobiose-specific IIB subunit
Operon82
HSM_0454 - Leucyl aminopeptidase
HSM_0455 - Asparaginase
HSM_0456 - PTS system, lactose/cellobiose family IIC subunit
Operon83
HSM_0458 - SNF2-related protein
HSM_0459 - pseudouridine synthase
Operon84
HSM_0465 - dimethyladenosine transferase
HSM_0466 - bis(5'nucleosyl)-tetraphosphatase, ApaH
Operon85
HSM_0468 - Rare lipoprotein B
HSM_0469 - DNA polymerase III, delta subunit
Operon86
HSM_0470 - cell division ATP-binding protein FtsE
HSM_0471 - putative protein insertion ABC transporter, inner membrane subunit FtsX
Operon87
HSM_0474 - DNA mismatch repair endonuclease mutH
HSM_0475 - methylated-DNA--protein-cysteine methyltransferase
Operon88
HSM_0476 - membrane protein involved in aromatic hydrocarbon degradation
HSM_0477 - outer membrane protein P1
Operon89
HSM_0481 - conserved hypothetical protein
HSM_0482 - UDP-N-acetylenolpyruvoylglucosamine reductase
HSM_0483 - integral membrane sensor signal transduction histidine kinase
Operon90
HSM_0484 - type III restriction protein res subunit
HSM_0485 - conserved hypothetical DNA binding protein
HSM_0486 - restriction modification system DNA specificity domain
HSM_0487 - hypothetical protein
HSM_0488 - hypothetical protein
Operon91
HSM_0492 - NapD family protein
HSM_0493 - periplasmic nitrate reductase, large subunit
HSM_0494 - MauM/NapG family ferredoxin-type protein
HSM_0495 - ferredoxin-type protein, NapH/MauN family
HSM_0496 - Nitrate reductase cytochrome c-type subunit (NapB)
HSM_0497 - NapC/NirT cytochrome c domain protein
Operon92
HSM_0502 - tRNA pseudouridine synthase D TruD
HSM_0503 - 2C-methyl-D-erythritol 2,4-cyclodiphosphate synthase
Operon93
HSM_0504 - potassium efflux system protein
HSM_0505 - 2-C-methyl-D-erythritol 4-phosphate cytidylyltransferase
Operon94
HSM_0513 - aminodeoxychorismate lyase
HSM_0514 - dTMP kinase
HSM_0515 - DNA polymerase III, delta prime subunit
Operon95
HSM_0517 - protein of unknown function DUF1523
HSM_0518 - protein of unknown function DUF21
Operon96
HSM_0519 - conserved hypothetical protein
HSM_0520 - conserved hypothetical protein
Operon97
HSM_0522 - drug resistance transporter, Bcr/CflA subfamily
HSM_0523 - conserved hypothetical protein
Operon98
HSM_0537 - anaerobic ribonucleoside-triphosphate reductase
HSM_0538 - anaerobic ribonucleoside-triphosphate reductase activating protein
Operon99
HSM_0548 - (p)ppGpp synthetase I, SpoT/RelA
HSM_0549 - ATP-dependent DNA helicase RecG
Operon100
HSM_R0024 ; note rRNA
HSM_R0025 ; note tRNA-Asp1
HSM_R0026 ; note tRNA-Trp1
Operon101
HSM_0562 - heat shock protein HslVU, ATPase subunit HslU
HSM_0563 - 20S proteasome A and B subunits
Operon102
HSM_0570 - binding-protein-dependent transport systems inner membrane component
HSM_0571 - D-methionine ABC transporter, ATPase subunit
Operon103
HSM_0581 - RbsD or FucU transport
HSM_0582 - L-fuculokinase
HSM_0583 - L-fucose isomerase
Operon104
HSM_0588 - peptidase M23B
HSM_0589 - protein of unknown function DUF610 YibQ
Operon105
HSM_0593 - hypothetical protein
HSM_0594 - putative transposase
Operon106
HSM_0600 ; note putative transposase, pseudo
HSM_0602 - conserved hypothetical protein
Operon107
HSM_0604 - ribosomal protein S6
HSM_0605 - single-strand binding protein/Primosomal replication protein n
HSM_0606 - ribosomal protein S18
HSM_0607 - ribosomal protein L9
Operon108
HSM_0609 - protein of unknown function DUF511
HSM_0610 - N-6 DNA methylase
Operon109
HSM_0615 - protein of unknown function UPF0054
HSM_0616 - protein of unknown function DUF699 ATPase putative
Operon110
HSM_0624 - UDP-N-acetylmuramoylalanyl-D-glutamyl-2,6-diaminopimelate--D-alanyl-D-alanyl ligase
HSM_0625 - phospho-N-acetylmuramoyl-pentapeptide-transferase
HSM_0626 - UDP-N-acetylmuramoylalanine--D-glutamate ligase
HSM_0627 - cell division protein FtsW
HSM_0628 - UDP-N-acetylglucosamine--N-acetylmuramyl-(pentapeptide) pyrophosphoryl-undecaprenol N-acetylglucosamine transferase
Operon111
HSM_0629 - UDP-N-acetylmuramate--alanine ligase
HSM_0630 - D-alanine--D-alanine ligase
Operon112
HSM_0632 - cell division protein FtsA
HSM_0633 - cell division protein FtsZ
HSM_0634 - UDP-3-0-acyl N-acetylglucosamine deacetylase
Operon113
HSM_0647 - Transposase-like Mu
HSM_0648 - helix-turn-helix domain protein
HSM_0649 - hypothetical protein
HSM_0650 - hypothetical protein
Operon114
HSM_0651 - conserved hypothetical protein
HSM_0652 - hypothetical protein
Operon115
HSM_0655 - conserved hypothetical protein
HSM_0656 - conserved hypothetical protein
HSM_0657 - protein of unknown function DUF1018
Operon116
HSM_0660 - N-acetylmuramoyl-L-alanine amidase family 2
HSM_0661 - conserved hypothetical protein
HSM_0662 - hypothetical protein
HSM_0663 - conserved hypothetical protein
HSM_0664 - conserved hypothetical protein
HSM_0665 - Protein of unknown function DUF1804
Operon117
HSM_0666 - phage uncharacterized protein
HSM_0667 - protein of unknown function DUF935
HSM_0668 - phage putative head morphogenesis protein, SPP1 gp7 family
Operon118
HSM_0671 - bacteriophage mu T-like protein
HSM_0672 - hypothetical protein
HSM_0673 - protein of unknown function DUF1320
HSM_0674 - Domain of unknown function DUF1834
HSM_0675 - conserved hypothetical protein
HSM_0676 - bacteriophage Mu tail sheath family protein
HSM_0677 - conserved hypothetical protein
HSM_0678 - hypothetical protein
Operon119
HSM_0679 - hypothetical protein
HSM_0680 - putative phage virion protein
HSM_0681 - bacteriophage Mu P family protein
HSM_0682 - phage baseplate assembly protein V
Operon120
HSM_0683 - phage GP46 family protein
HSM_0684 - Baseplate J family protein
HSM_0685 - conserved hypothetical protein
HSM_0686 - phage Tail Collar domain protein
HSM_0687 - hypothetical protein
HSM_0688 - conserved hypothetical protein
Operon121
HSM_0689 - putative C5 methylase (MAV1virus-like)
HSM_0690 - conserved hypothetical protein
Operon122
HSM_0691 - hypothetical protein
HSM_0692 - hypothetical protein
Operon123
HSM_0694 - binding-protein-dependent transport systems inner membrane component
HSM_0695 - Alkaline phosphatase
Operon124
HSM_0698 - TrkA-N domain protein
HSM_0699 - potassium uptake protein, TrkH family
Operon125
HSM_0714 - 3-isopropylmalate dehydratase, small subunit
HSM_0715 - 3-isopropylmalate dehydratase, large subunit
Operon126
HSM_0718 - heme exporter protein CcmA
HSM_0719 - heme exporter protein CcmB
Operon127
HSM_0720 - heme exporter protein CcmC
HSM_0721 - Heme exporter protein D (CcmD)
HSM_0722 - CcmE/CycJ protein
HSM_0723 - cytochrome c-type biogenesis protein CcmF
Operon128
HSM_0724 - periplasmic protein thiol--disulphide oxidoreductase DsbE
HSM_0725 - cytochrome C biogenesis protein
Operon129
HSM_0728 - conserved hypothetical protein
HSM_0729 - 1-hydroxy-2-methyl-2-(E)-butenyl 4-diphosphate synthase
HSM_0730 - histidyl-tRNA synthetase
Operon130
HSM_R0032 ; note tRNA-Val1
HSM_R0033 ; note tRNA-Val2
HSM_R0034 ; note tRNA-Val3
Operon131
HSM_0757 - dephospho-CoA kinase
HSM_0758 - protein of unknown function DUF329
Operon132
HSM_0779 - fumarate reductase D subunit
HSM_0780 - fumarate reductase subunit C
HSM_0781 - succinate dehydrogenase and fumarate reductase iron-sulfur protein
HSM_0782 - fumarate reductase, flavoprotein subunit
Operon133
HSM_0785 - ABC transporter related
HSM_0786 - ABC transporter related
HSM_0787 - binding-protein-dependent transport systems inner membrane component
Operon134
HSM_0798 - filamentation induced by cAMP protein Fic
HSM_0799 - conserved hypothetical protein
Operon135
HSM_0807 - 3-oxoacid CoA-transferase, A subunit
HSM_0808 - 3-oxoacid CoA-transferase, B subunit
HSM_0809 - short-chain fatty acids transporter
Operon136
HSM_0810 - acetyl-CoA acetyltransferase
HSM_0811 - 3-hydroxybutyrate dehydrogenase
Operon137
HSM_0814 - UBA/THIF-type NAD/FAD binding protein
HSM_0815 - MltA domain protein
Operon138
HSM_0818 - PfkB domain protein
HSM_0819 - ketose-bisphosphate aldolase
HSM_0820 - protein of unknown function DUF1498
Operon139
HSM_0822 - Monosaccharide-transporting ATPase
HSM_0823 - ABC transporter related
Operon140
HSM_0825 - PTS system, mannitol-specific IIC subunit
HSM_0826 - mannitol 1-phosphate 5-dehydrogenase
Operon141
HSM_0839 - GTP-binding protein Era
HSM_0840 - phosphoheptose isomerase
Operon142
HSM_0846 - glycyl-tRNA synthetase, alpha subunit
HSM_0847 - conserved hypothetical protein
Operon143
HSM_R0035 ; note tRNA-Arg1
HSM_R0036 ; note tRNA-His1
HSM_R0037 ; note tRNA-Pro1
Operon144
HSM_0853 - conserved hypothetical protein
HSM_0854 - Methionine synthase vitamin-B12 independent
HSM_0855 - flavin reductase domain protein FMN-binding
Operon145
HSM_0865 - Haemophilus-specific protein, uncharacterized
HSM_0866 - Haemophilus-specific protein, uncharacterized
HSM_0867 - Haemophilus-specific protein, uncharacterized
Operon146
HSM_0872 - conserved hypothetical protein
HSM_0873 - conserved hypothetical protein
Operon147
HSM_0883 - conserved hypothetical protein
HSM_0884 - conserved hypothetical protein
HSM_0885 - replication P family protein
HSM_0886 - phage N-6-adenine-methyltransferase
Operon148
HSM_0888 - prophage antirepressor
HSM_0889 - protein of unknown function UPF0150
HSM_0890 - YcfA family protein
Operon149
HSM_0893 - Haemophilus-specific protein, uncharacterized
HSM_0894 - glycoside hydrolase family 24
HSM_0895 - conserved hypothetical protein
HSM_0896 - putative terminase small subunit
HSM_0897 - conserved hypothetical protein
Operon150
HSM_0902 - hypothetical protein
HSM_0903 - conserved hypothetical protein
Operon151
HSM_0906 - conserved hypothetical protein
HSM_0907 - conserved hypothetical protein
Operon152
HSM_0908 - Haemophilus-specific protein, uncharacterized
HSM_0909 - Haemophilus-specific protein, uncharacterized
Operon153
HSM_0910 - Haemophilus-specific protein, uncharacterized
HSM_0911 - hypothetical protein
Operon154
HSM_0916 - hypothetical protein
HSM_0917 - Haemophilus-specific protein, uncharacterized
HSM_0918 - Haemophilus-specific protein, uncharacterized
HSM_0919 - Haemophilus-specific protein, uncharacterized
HSM_0920 - Haemophilus-specific protein, uncharacterized
Operon155
HSM_0923 - conserved hypothetical protein
HSM_0924 - lipid A biosynthesis lauroyl (or palmitoleoyl) acyltransferase
Operon156
HSM_0925 - rfaE bifunctional protein
HSM_0926 - arsenate reductase and related
Operon157
HSM_0931 - TonB-dependent receptor
HSM_0932 - TonB-dependent receptor plug
Operon158
HSM_R0045 ; note tRNA-Asp3
HSM_R0046 ; note tRNA-Asp2
Operon159
HSM_0984 - uridine kinase
HSM_0985 - deoxycytidine triphosphate deaminase
Operon160
HSM_0996 - tetraacyldisaccharide 4'-kinase
HSM_0997 - protein of unknown function DUF343
HSM_0998 - 3-deoxy-D-manno-octulosonate cytidylyltransferase
HSM_0999 - excinuclease ABC, C subunit
Operon161
HSM_1001 - exoribonuclease II
HSM_1002 - short-chain dehydrogenase/reductase SDR
Operon162
HSM_1074 - RNA chaperone Hfq
HSM_1075 - GTP-binding protein HSR1-related
Operon163
HSM_1092 - 2-polyprenyl-6-methoxyphenol 4-hydroxylase
HSM_1093 - peptidase M24
Operon164
HSM_1104 - putative ribonuclease BN
HSM_1105 - D-tyrosyl-tRNA(Tyr) deacylase
Operon165
HSM_1107 - transcriptional regulator, RpiR family
HSM_1108 - conserved hypothetical protein 22
Operon166
HSM_1109 - ROK family protein
HSM_1110 - N-acylglucosamine-6-phosphate 2-epimerase
Operon167
HSM_1112 - TRAP dicarboxylate transporter, DctP subunit
HSM_1113 - TRAP dicarboxylate transporter, DctM subunit
Operon168
HSM_1120 - protein of unknown function DUF224 cysteine-rich region domain protein
HSM_1121 - iron-sulfur cluster binding protein
HSM_1122 - protein of unknown function DUF162
Operon169
HSM_R0050 ; note tRNA-Ser3
HSM_R0051 ; note tRNA-Arg3
HSM_R0052 ; note tRNA-Arg4
Operon170
HSM_1130 - Haemophilus-specific protein, uncharacterized
HSM_1131 - bacteriophage replication gene A
HSM_1132 - hypothetical protein
HSM_1133 - hypothetical protein
Operon171
HSM_1137 - phage late control D family protein
HSM_1138 - phage P2 GpU family protein
Operon172
HSM_1142 - protein of unknown function DUF172
HSM_1143 - addiction module toxin, Txe/YoeB family
Operon173
HSM_1150 - phage tail protein I
HSM_1151 - Baseplate J family protein
HSM_1152 - GPW/gp25 family protein
HSM_1153 - phage baseplate assembly protein V
Operon174
HSM_1154 - hypothetical protein
HSM_1155 - conserved hypothetical protein
Operon175
HSM_1158 - P2 phage tail completion R family protein
HSM_1159 - hypothetical protein
HSM_1160 - glycoside hydrolase family 24
Operon176
HSM_1162 - phage tail X family protein
HSM_1163 - phage head completion
Operon177
HSM_1164 - phage small terminase subunit
HSM_1165 - phage major capsid protein, P2 family
Operon178
HSM_1174 ; note hemin receptor, pseudo
HSM_1176 - hemin receptor, outer membrane protein
Operon179
HSM_1197 - phosphoglucosamine mutase
HSM_1198 - phosphohistidine phosphatase, SixA
HSM_1199 - Auxin Efflux Carrier
Operon180
HSM_1200 - helicase c2
HSM_1201 - peptidase M22 glycoprotease
Operon181
HSM_1219 - ribosomal protein L13
HSM_1220 - ribosomal protein S9
Operon182
HSM_1232 - ABC-type sugar-binding periplasmic protein
HSM_1233 - SMP-30/Gluconolaconase/LRE domain protein
Operon183
HSM_1238 - 3-dehydro-L-gulonate-6-phosphate decarboxylase
HSM_1239 - putative hexulose-6-phosphate isomerase
HSM_1240 - L-ribulose-5-phosphate 4-epimerase
Operon184
HSM_1244 - Cof-like hydrolase
HSM_1245 - nitroreductase
HSM_1246 - conserved hypothetical protein 743
HSM_1247 - aromatic amino acid transporter
Operon185
HSM_R0053 ; note tRNA-Met1
HSM_1288 - protein of unknown function DUF150
Operon186
HSM_1291 - ribosome-binding factor A
HSM_1292 - tRNA pseudouridine synthase B
Operon187
HSM_1299 - 6,7-dimethyl-8-ribityllumazine synthase
HSM_1300 - NusB antitermination factor
Operon188
HSM_1310 - tryptophan synthase, alpha subunit
HSM_1311 - tryptophan synthase, beta subunit
Operon189
HSM_1322 - protein of unknown function DUF462
HSM_1323 - ABC transporter related
Operon190
HSM_1336 - phenylalanyl-tRNA synthetase, beta subunit
HSM_1337 - integration host factor, alpha subunit
Operon191
HSM_1340 - chromosome segregation and condensation protein MukE
HSM_1341 - chromosome segregation and condensation protein MukB domain protein
Operon192
HSM_1344 - protein of unknown function DUF6 transmembrane
HSM_1345 - Type I restriction-modification system methyltransferase subunit-like protein
Operon193
HSM_1348 - conserved hypothetical protein
HSM_1349 - type I site-specific deoxyribonuclease, HsdR family protein
Operon194
HSM_1354 - ribosomal protein L20
HSM_1355 - ribosomal protein L35
HSM_1356 - translation initiation factor IF-3
Operon195
HSM_1371 - peptidase M16 domain protein
HSM_1372 - TonB-dependent receptor
Operon196
HSM_1391 - phosphoribosylglycinamide formyltransferase
HSM_1392 - DNA topoisomerase I
Operon197
HSM_1393 - 3-octaprenyl-4-hydroxybenzoate carboxy-lyase
HSM_1394 - amidophosphoribosyltransferase
Operon198
HSM_1401 - conserved hypothetical protein
HSM_1402 - 2-keto-3-deoxygluconate permease
Operon199
HSM_1417 - lipoprotein releasing system, transmembrane protein LolE
HSM_1418 - lipoprotein releasing system, ATP-binding protein
Operon200
HSM_1422 - conserved hypothetical protein
HSM_1423 - modification methylase, HemK family
Operon201
HSM_1431 - succinyl-CoA synthetase, alpha subunit
HSM_1432 - succinyl-CoA synthetase, beta subunit
HSM_1433 - 2-oxoglutarate dehydrogenase, E2 subunit, dihydrolipoamide succinyltransferase
Operon202
HSM_1441 - aminotransferase class V
HSM_1442 - Fe-S metabolism associated SufE
Operon203
HSM_1445 - addiction module antitoxin, RelB/DinJ family
HSM_1446 - addiction module toxin, RelE/StbE family
Operon204
HSM_1453 - integration host factor, beta subunit
HSM_1454 - ribosomal protein S1
Operon205
HSM_1456 - UDP-3-O-(3-hydroxymyristoyl) glucosamine N-acyltransferase
HSM_1457 - outer membrane chaperone Skp (OmpH)
Operon206
HSM_1460 - phosphatidate cytidylyltransferase
HSM_1461 - undecaprenyl diphosphate synthase
Operon207
HSM_1474 - ribose-phosphate pyrophosphokinase
HSM_1475 - 4-diphosphocytidyl-2C-methyl-D-erythritol kinase
Operon208
HSM_1481 - protein of unknown function UPF0118
HSM_1482 - Lytic transglycosylase catalytic
HSM_1483 - conserved hypothetical protein
Operon209
HSM_R0054 ; note tRNA-Gln2
HSM_R0055 ; note tRNA-Gln1
HSM_R0056 ; note tRNA-Leu2
HSM_R0057 ; note tRNA-Met2
Operon210
HSM_1506 - molybdopterin biosynthesis MoaE protein
HSM_1507 - molybdopterin converting factor, subunit 1
Operon211
HSM_1508 - molybdenum cofactor biosynthesis protein C
HSM_1509 - molybdenum cofactor biosynthesis protein A
Operon212
HSM_1530 - putative permease
HSM_1531 - Ferrochelatase
Operon213
HSM_1536 - branched-chain amino acid transport
HSM_1537 - AzlC family protein
Operon214
HSM_1543 - electron transport complex, RnfABCDGE type, A subunit
HSM_1544 - electron transport complex, RnfABCDGE type, B subunit
Operon215
HSM_1546 - electron transport complex, RnfABCDGE type, D subunit
HSM_1547 - electron transport complex, RnfABCDGE type, G subunit
HSM_1548 - electron transport complex, RnfABCDGE type, E subunit
Operon216
HSM_1553 - Mammalian cell entry related domain protein
HSM_1554 - integral membrane protein, PqiA family
Operon217
HSM_1567 - N-acetylmuramoyl-L-alanine amidase
HSM_1568 - DNA mismatch repair protein MutL
HSM_1569 - tRNA delta(2)-isopentenylpyrophosphate transferase
Operon218
HSM_1574 - spermidine/putrescine ABC transporter ATPase subunit
HSM_1575 - binding-protein-dependent transport systems inner membrane component
HSM_1576 - Ornithine carbamoyltransferase
Operon219
HSM_1584 - UDP-N-acetylglucosamine 1-carboxyvinyltransferase
HSM_1585 - BolA family protein
Operon220
HSM_1588 - Mammalian cell entry related domain protein
HSM_1589 - protein of unknown function DUF140
HSM_1590 - ABC transporter related
Operon221
HSM_1591 - protein of unknown function DUF1239
HSM_1592 - Cell envelope biogenesis YhbN
HSM_1593 - ABC transporter related
Operon222
HSM_1598 - addiction module toxin, RelE/StbE family
HSM_1599 - addiction module antitoxin, RelB/DinJ family
Operon223
HSM_1602 - protein of unknown function DUF107
HSM_1603 - band 7 protein
Operon224
HSM_1651 - filamentous haemagglutinin family outer membrane protein
HSM_1652 - hypothetical protein
HSM_1653 - hypothetical protein
Operon225
HSM_1656 - protein of unknown function DUF1243
HSM_1657 - 2-polyprenylphenol 6-hydroxylase
Operon226
HSM_1658 - twin-arginine translocation protein, TatA/E family subunit
HSM_1659 - twin-arginine translocation protein, TatB subunit
HSM_1660 - Sec-independent protein translocase, TatC subunit
Operon227
HSM_1662 - phosphoribosylglycinamide formyltransferase 2
HSM_1663 - quorum-sensing autoinducer 2 (AI-2), LuxS
Operon228
HSM_1665 - type III restriction enzyme, res subunit
HSM_1666 - type III restriction protein res subunit
Operon229
HSM_1672 - conserved hypothetical protein
HSM_1673 - conserved hypothetical protein
HSM_1674 - phage transcriptional regulator, AlpA
Operon230
HSM_1689 - protein of unknown function DUF1525
HSM_1690 - protein of unknown function DUF1527
HSM_1691 - conserved hypothetical protein
HSM_1692 - conserved hypothetical protein
Operon231
HSM_1695 - conserved putative membrane protein
HSM_1696 - Haemophilus-specific protein, uncharacterized
HSM_1697 - conserved hypothetical protein
HSM_1698 - conserved hypothetical protein
HSM_1699 - conserved hypothetical protein
HSM_1700 - conserved hypothetical protein
HSM_1701 - conserved hypothetical protein
HSM_1702 - conserved hypothetical protein
HSM_1703 - conserved hypothetical protein
HSM_1704 - Haemophilus-specific protein, uncharacterized
Operon232
HSM_1708 - conserved putative membrane protein
HSM_1709 - Haemophilus-specific protein, uncharacterized
HSM_1710 - conserved hypothetical protein
HSM_1711 - conserved hypothetical protein
Operon233
HSM_1712 - conserved putative exported protein
HSM_1713 - conserved hypothetical protein
HSM_1714 - conserved putative lipoprotein
Operon234
HSM_1725 - protein of unknown function DUF411
HSM_1726 - multicopper oxidase type 3
Operon235
HSM_1729 - protein of unknown function DUF411
HSM_1730 - multicopper oxidase type 3
HSM_1731 - heavy metal translocating P-type ATPase
Operon236
HSM_1736 - small multidrug resistance protein
HSM_1737 - transcriptional regulator, MarR family
HSM_1738 - protein of unknown function DUF1304
Operon237
HSM_1741 - putative transcriptional regulator, MerR family
HSM_1742 - conserved hypothetical protein
HSM_1743 - conserved hypothetical protein
Operon238
HSM_1750 - conserved hypothetical protein
HSM_1751 - replicative DNA helicase
Operon239
HSM_1757 - protein of unknown function DUF224 cysteine-rich region domain protein
HSM_1758 - Glycerol-3-phosphate dehydrogenase
HSM_1759 - FAD dependent oxidoreductase
Operon240
HSM_1763 - protein of unknown function DUF28
HSM_1764 - NUDIX hydrolase
Operon241
HSM_1771 - multicopper oxidase type 3
HSM_1772 - 1-acyl-sn-glycerol-3-phosphate acyltransferase
Operon242
HSM_1775 - conserved hypothetical protein
HSM_1776 - transcriptional regulator, LysR family
Operon243
HSM_1784 - HflC protein
HSM_1785 - HflK protein
Operon244
HSM_1797 - DsrE family protein
HSM_1798 - YheO domain protein
HSM_1799 - peptidylprolyl isomerase FKBP-type
Operon245
HSM_1804 - ATP-dependent carboxylate-amine ligase domain protein ATP-grasp
HSM_1805 - putative esterase
Operon246
HSM_1807 - translation elongation factor G
HSM_1808 - ribosomal protein S7
Operon247
HSM_1812 - 3'(2'),5'-bisphosphate nucleotidase
HSM_1813 - glucose-6-phosphate 1-dehydrogenase
Operon248
HSM_1814 - 6-phosphogluconolactonase
HSM_1815 - conserved hypothetical protein
HSM_1816 - 6-phosphogluconate dehydrogenase, decarboxylating
Operon249
HSM_1817 - VacJ family lipoprotein
HSM_1818 - YfbU family protein
Operon250
HSM_1824 ; note putative permease, pseudo
HSM_1826 - Phosphoglycerate mutase
Operon251
HSM_1829 - A/G-specific adenine glycosylase
HSM_1830 - Protein-tyrosine-phosphatase
Operon252
HSM_1834 - trimethylamine-N-oxide reductase c-type cytochrome TorC
HSM_1835 - trimethylamine-N-oxide reductase TorA
Operon253
HSM_1842 - NADH:ubiquinone oxidoreductase, subunit F
HSM_1843 - NADH:ubiquinone oxidoreductase, subunit E
HSM_1844 - NADH:ubiquinone oxidoreductase, subunit D
HSM_1845 - NADH:ubiquinone oxidoreductase, subunit C
HSM_1846 - NADH:ubiquinone oxidoreductase, subunit B
HSM_1847 - NADH:ubiquinone oxidoreductase, subunit A
Operon254
HSM_1850 - ATP synthase F1, beta subunit
HSM_1851 - ATP synthase F1, gamma subunit
Operon255
HSM_1853 - ATP synthase F1, delta subunit
HSM_1854 - ATP synthase F0, B subunit
Operon256
HSM_1862 - ATP-dependent DNA helicase RecQ
HSM_1863 - Frataxin family protein
Operon257
HSM_1871 - Transposase-like Mu
HSM_1872 ; note phage transposase, pseudo
Operon258
HSM_1886 - hypothetical protein
HSM_1887 - transposase
Operon259
HSM_R0064 ; note tRNA-Phe1
HSM_R0065 ; note tRNA-Asn2
Operon260
HSM_1896 - DNA mismatch repair protein MutS
HSM_1897 - shikimate 5-dehydrogenase
HSM_1898 - SUA5/yciO/yrdC domain
HSM_1899 - DNA topoisomerase type IA zn finger domain protein
Operon261
HSM_1900 - protein of unknown function DUF179
HSM_1901 - Holliday junction resolvase YqgF
Operon262
HSM_1903 - 3-hydroxyisobutyrate dehydrogenase
HSM_1904 - type III effector Hrp-dependent outers
HSM_1905 - class II aldolase/adducin family protein
HSM_1906 - Hydroxypyruvate isomerase
Operon263
HSM_1909 - NAD-dependent epimerase/dehydratase
HSM_1910 - gluconate transporter
Operon264
HSM_1918 - Allophanate hydrolase subunit 1
HSM_1919 - urea amidolyase related protein
HSM_1920 - LamB/YcsF family protein
Operon265
HSM_1932 - sun protein
HSM_1933 - methionyl-tRNA formyltransferase
Operon266
HSM_1935 - two component transcriptional regulator, LuxR family
HSM_1936 - putative adenylate cyclase
Operon267
HSM_1937 - porphobilinogen deaminase
HSM_1938 - Uroporphyrinogen III synthase HEM4
HSM_1939 - protein of unknown function DUF513 hemX
HSM_1940 - HemY protein
Operon268
HSM_1942 - carbohydrate kinase FGGY
HSM_1943 - transcriptional regulator, DeoR family
Operon269
HSM_1944 - ABC transporter related
HSM_1945 - Monosaccharide-transporting ATPase
HSM_1946 - Monosaccharide-transporting ATPase
Operon270
HSM_1951 - ribosomal protein S10
HSM_1952 - ribosomal protein L3
HSM_1953 - ribosomal protein L4/L1e
HSM_1954 - Ribosomal protein L25/L23
HSM_1955 - ribosomal protein L2
HSM_1956 - ribosomal protein S19
HSM_1957 - ribosomal protein L22
HSM_1958 - ribosomal protein S3
HSM_1959 - ribosomal protein L16
HSM_1960 - ribosomal protein L29
HSM_1961 - ribosomal protein S17
Operon271
HSM_1963 - ribosomal protein L14
HSM_1964 - ribosomal protein L24
Operon272
HSM_1965 - ribosomal protein L5
HSM_1966 - ribosomal protein S14
HSM_1967 - ribosomal protein S8
HSM_1968 - ribosomal protein L6
HSM_1969 - ribosomal protein L18
HSM_1970 - ribosomal protein S5
HSM_1971 - ribosomal protein L30
HSM_1972 - ribosomal protein L15
HSM_1973 - preprotein translocase, SecY subunit
Operon273
HSM_1974 - ribosomal protein L36
HSM_1975 - ribosomal protein S13
HSM_1976 - ribosomal protein S11
HSM_1977 - ribosomal protein S4
HSM_1978 - DNA-directed RNA polymerase, alpha subunit
HSM_1979 - ribosomal protein L17
Operon274
HSM_1985 - RNA methyltransferase, TrmA family
HSM_1986 - (p)ppGpp synthetase I, SpoT/RelA
HSM_1987 - diacylglycerol kinase
Operon275
HSM_1989 - conserved hypothetical protein
HSM_1990 - Beta-ketoacyl synthase
HSM_1991 - putative dehydratase
HSM_1992 - 3-oxoacyl-(acyl-carrier-protein) reductase, putative
HSM_1993 - Beta-ketoacyl synthase
HSM_1994 - conserved hypothetical protein
HSM_1995 - phospholipid/glycerol acyltransferase
Operon276
HSM_1996 - acyl carrier protein
HSM_1997 - phosphopantetheine-binding
HSM_1998 - putative 3-hydroxymyristoyl/3-hydroxydecanoyl-(acyl-carrier-protein) dehydratase
HSM_1999 - membrane protein-like protein
HSM_2000 - AMP-dependent synthetase and ligase
HSM_2001 - glycosyl transferase family 2
HSM_2002 - lipid A biosynthesis acyltransferase
Operon277
HSM_2009 - putative oxygen-independent coproporphyrinogen III oxidase
HSM_2010 - non-canonical purine NTP pyrophosphatase, rdgB/HAM1 family
Operon278
HSM_2018 - 60 kDa inner membrane insertion protein
HSM_2019 - protein of unknown function DUF37
HSM_2020 - ribonuclease P protein component
HSM_2023 - ribosomal protein L34
