# Supplementary material for: RNA-Seq Based Transcriptional Map of Bovine Respiratory Disease Pathogen “Histophilus somni 2336”
Source: PLoS One. 2012 Jan 20;7(1):e29435. doi: 10.1371/journal.pone.0029435 (PMC3262788; doi:10.1371/journal.pone.0029435)
Supplement: Table S4 — Comparison of co-expressed gene pairs identified from RNA-Seq data and operon prediction program “DOOR”. (XLS) [file pone.0029435.s005.xls]

## Sheet: Sheet1
Co-expressed gene pairs predicted by DOOR program	Co-expressed gene pairs predicted by RNA-Seq	Gene pairs common between RNA-Seq and DOOR prediction	Unique RNA-Seq gene pairs not found in DOOR
HSM_0001,HSM_0002	HSM_0002,HSM_0003	HSM_0002,HSM_0003	HSM_0030,HSM_0031
HSM_0002,HSM_0003	HSM_0004,HSM_0005	HSM_0004,HSM_0005	HSM_0037,HSM_0038
HSM_0004,HSM_0005	HSM_0006,HSM_0007	HSM_0006,HSM_0007	HSM_0052,HSM_0053
HSM_0005,HSM_0006	HSM_0007,HSM_0008	HSM_0007,HSM_0008	HSM_0063,HSM_R0001
HSM_0006,HSM_0007	HSM_0010,HSM_0011	HSM_0010,HSM_0011	HSM_R000,HSM_R0002
HSM_0007,HSM_0008	HSM_0013,HSM_0014	HSM_0013,HSM_0014	HSM_R000,HSM_R0003
HSM_0010,HSM_0011	HSM_0017,HSM_0018	HSM_0017,HSM_0018	HSM_R000,HSM_R0004
HSM_0013,HSM_0014	HSM_0020,HSM_0021	HSM_0020,HSM_0021	HSM_R000,HSM_R0006
HSM_0016,HSM_0017	HSM_0021,HSM_0022	HSM_0021,HSM_0022	HSM_R000,HSM_R0007
HSM_0017,HSM_0018	HSM_0022,HSM_0023	HSM_0022,HSM_0023	HSM_0153,HSM_0154
HSM_0019,HSM_0020	HSM_0029,HSM_0030	HSM_0029,HSM_0030	HSM_R001,HSM_R0011
HSM_0020,HSM_0021	HSM_0030,HSM_0031	HSM_0033,HSM_0034	HSM_R001,HSM_R0012
HSM_0021,HSM_0022	HSM_0033,HSM_0034	HSM_0036,HSM_0037	HSM_0280,HSM_0281
HSM_0022,HSM_0023	HSM_0036,HSM_0037	HSM_0038,HSM_0039	HSM_0343,HSM_0344
HSM_0029,HSM_0030	HSM_0037,HSM_0038	HSM_0042,HSM_0043	HSM_0517,HSM_0518
HSM_0031,HSM_0032	HSM_0038,HSM_0039	HSM_0050,HSM_0051	HSM_R002,HSM_R0025
HSM_0032,HSM_0033	HSM_0042,HSM_0043	HSM_0058,HSM_0059	HSM_R002,HSM_R0026
HSM_0033,HSM_0034	HSM_0050,HSM_0051	HSM_0061,HSM_0062	HSM_0582,HSM_0583
HSM_0036,HSM_0037	HSM_0052,HSM_0053	HSM_0070,HSM_0071	HSM_0600,HSM_0602
HSM_0038,HSM_0039	HSM_0058,HSM_0059	HSM_0080,HSM_0081	HSM_0632,HSM_0633
HSM_0042,HSM_0043	HSM_0061,HSM_0062	HSM_0089,HSM_0090	HSM_0648,HSM_0649
HSM_0043,HSM_0044	HSM_0063,HSM_R0001	HSM_0090,HSM_0091	HSM_0651,HSM_0652
HSM_0050,HSM_0051	HSM_R000,HSM_R0002	HSM_0093,HSM_0094	HSM_0655,HSM_0656
HSM_0054,HSM_0055	HSM_R000,HSM_R0003	HSM_0095,HSM_0096	HSM_0660,HSM_0661
HSM_0058,HSM_0059	HSM_R000,HSM_R0004	HSM_0100,HSM_0101	HSM_0662,HSM_0663
HSM_0061,HSM_0062	HSM_0070,HSM_0071	HSM_0108,HSM_0109	HSM_R003,HSM_R0033
HSM_0069,HSM_0070	HSM_0080,HSM_0081	HSM_0109,HSM_0110	HSM_R003,HSM_R0034
HSM_0070,HSM_0071	HSM_0089,HSM_0090	HSM_0111,HSM_0112	HSM_R003,HSM_R0036
HSM_0079,HSM_0080	HSM_0090,HSM_0091	HSM_0118,HSM_0119	HSM_R003,HSM_R0037
HSM_0080,HSM_0081	HSM_0093,HSM_0094	HSM_0129,HSM_0130	HSM_0853,HSM_0854
HSM_0084,HSM_0085	HSM_0095,HSM_0096	HSM_0131,HSM_0132	HSM_0888,HSM_0889
HSM_0087,HSM_0088	HSM_0100,HSM_0101	HSM_0133,HSM_0134	HSM_0895,HSM_0896
HSM_0089,HSM_0090	HSM_0108,HSM_0109	HSM_0135,HSM_0136	HSM_R004,HSM_R0046
HSM_0090,HSM_0091	HSM_0109,HSM_0110	HSM_0142,HSM_0143	HSM_R005,HSM_R0051
HSM_0091,HSM_0092	HSM_0111,HSM_0112	HSM_0144,HSM_0145	HSM_R005,HSM_R0052
HSM_0093,HSM_0094	HSM_0118,HSM_0119	HSM_0145,HSM_0146	HSM_1158,HSM_1159
HSM_0095,HSM_0096	HSM_0129,HSM_0130	HSM_0156,HSM_0157	HSM_1174,HSM_1176
HSM_0097,HSM_0098	HSM_0131,HSM_0132	HSM_0165,HSM_0166	HSM_R005,HSM_1288
HSM_0100,HSM_0101	HSM_0133,HSM_0134	HSM_0166,HSM_0167	HSM_1354,HSM_1355
HSM_0103,HSM_0104	HSM_0135,HSM_0136	HSM_0167,HSM_0168	HSM_1355,HSM_1356
HSM_0104,HSM_0105	HSM_R000,HSM_R0006	HSM_0170,HSM_0171	HSM_1391,HSM_1392
HSM_0108,HSM_0109	HSM_R000,HSM_R0007	HSM_0187,HSM_0188	HSM_1453,HSM_1454
HSM_0109,HSM_0110	HSM_0142,HSM_0143	HSM_0192,HSM_0193	HSM_R005,HSM_R0055
HSM_0111,HSM_0112	HSM_0144,HSM_0145	HSM_0194,HSM_0195	HSM_R005,HSM_R0056
HSM_0118,HSM_0119	HSM_0145,HSM_0146	HSM_0196,HSM_0197	HSM_R005,HSM_R0057
HSM_0120,HSM_0121	HSM_0153,HSM_0154	HSM_0197,HSM_0198	HSM_1729,HSM_1730
HSM_0124,HSM_0125	HSM_0156,HSM_0157	HSM_0203,HSM_0204	HSM_1730,HSM_1731
HSM_0125,HSM_0126	HSM_0165,HSM_0166	HSM_0205,HSM_0206	HSM_1741,HSM_1742
HSM_0126,HSM_0127	HSM_0166,HSM_0167	HSM_0214,HSM_0215	HSM_1807,HSM_1808
HSM_0129,HSM_0130	HSM_0167,HSM_0168	HSM_0225,HSM_0226	HSM_1824,HSM_1826
HSM_0131,HSM_0132	HSM_0170,HSM_0171	HSM_0226,HSM_0227	HSM_1871,HSM_1872
HSM_0133,HSM_0134	HSM_0187,HSM_0188	HSM_0228,HSM_0229	HSM_1886,HSM_1887
HSM_0134,HSM_0135	HSM_0192,HSM_0193	HSM_0229,HSM_0230	HSM_R006,HSM_R0065
HSM_0135,HSM_0136	HSM_0194,HSM_0195	HSM_0235,HSM_0236	HSM_1896,HSM_1897
HSM_0137,HSM_0138	HSM_0196,HSM_0197	HSM_0236,HSM_0237	HSM_1974,HSM_1975
HSM_0138,HSM_0139	HSM_0197,HSM_0198	HSM_0237,HSM_0238	HSM_1992,HSM_1993
HSM_0139,HSM_0140	HSM_0203,HSM_0204	HSM_0238,HSM_0239	HSM_1993,HSM_1994
HSM_0140,HSM_0141	HSM_0205,HSM_0206	HSM_0241,HSM_0242	HSM_1997,HSM_1998
HSM_0142,HSM_0143	HSM_0214,HSM_0215	HSM_0243,HSM_0244	HSM_0002,HSM_0003
HSM_0144,HSM_0145	HSM_0225,HSM_0226	HSM_0247,HSM_0248	HSM_0004,HSM_0005
HSM_0145,HSM_0146	HSM_0226,HSM_0227	HSM_0249,HSM_0250	HSM_0006,HSM_0007
HSM_0147,HSM_0148	HSM_0228,HSM_0229	HSM_0255,HSM_0256	HSM_0007,HSM_0008
HSM_0152,HSM_0153	HSM_0229,HSM_0230	HSM_0257,HSM_0258	HSM_0010,HSM_0011
HSM_0154,HSM_0155	HSM_0235,HSM_0236	HSM_0268,HSM_0269	HSM_0013,HSM_0014
HSM_0156,HSM_0157	HSM_0236,HSM_0237	HSM_0285,HSM_0286	HSM_0017,HSM_0018
HSM_0157,HSM_0158	HSM_0237,HSM_0238	HSM_0301,HSM_0302	HSM_0020,HSM_0021
HSM_0158,HSM_0159	HSM_0238,HSM_0239	HSM_0304,HSM_0305	HSM_0021,HSM_0022
HSM_0165,HSM_0166	HSM_0241,HSM_0242	HSM_0317,HSM_0318	HSM_0022,HSM_0023
HSM_0166,HSM_0167	HSM_0243,HSM_0244	HSM_0327,HSM_0328	HSM_0029,HSM_0030
HSM_0167,HSM_0168	HSM_0247,HSM_0248	HSM_0333,HSM_0334	HSM_0033,HSM_0034
HSM_0169,HSM_0170	HSM_0249,HSM_0250	HSM_0334,HSM_0335	HSM_0036,HSM_0037
HSM_0170,HSM_0171	HSM_0255,HSM_0256	HSM_0349,HSM_0350	HSM_0038,HSM_0039
HSM_0173,HSM_0174	HSM_0257,HSM_0258	HSM_0352,HSM_0353	HSM_0042,HSM_0043
HSM_0177,HSM_0178	HSM_0268,HSM_0269	HSM_0355,HSM_0356	HSM_0050,HSM_0051
HSM_0180,HSM_0181	HSM_R001,HSM_R0011	HSM_0359,HSM_0360	HSM_0058,HSM_0059
HSM_0184,HSM_0185	HSM_R001,HSM_R0012	HSM_0360,HSM_0361	HSM_0061,HSM_0062
HSM_0186,HSM_0187	HSM_0280,HSM_0281	HSM_0362,HSM_0363	HSM_0070,HSM_0071
HSM_0187,HSM_0188	HSM_0285,HSM_0286	HSM_0369,HSM_0370	HSM_0080,HSM_0081
HSM_0192,HSM_0193	HSM_0301,HSM_0302	HSM_0371,HSM_0372	HSM_0089,HSM_0090
HSM_0193,HSM_0194	HSM_0304,HSM_0305	HSM_0373,HSM_0374	HSM_0090,HSM_0091
HSM_0194,HSM_0195	HSM_R001,HSM_0306	HSM_0390,HSM_0391	HSM_0093,HSM_0094
HSM_0196,HSM_0197	HSM_0317,HSM_0318	HSM_0391,HSM_0392	HSM_0095,HSM_0096
HSM_0197,HSM_0198	HSM_0327,HSM_0328	HSM_0405,HSM_0406	HSM_0100,HSM_0101
HSM_0198,HSM_0199	HSM_0333,HSM_0334	HSM_0409,HSM_0410	HSM_0108,HSM_0109
HSM_0203,HSM_0204	HSM_0334,HSM_0335	HSM_0412,HSM_0413	HSM_0109,HSM_0110
HSM_0205,HSM_0206	HSM_0343,HSM_0344	HSM_0414,HSM_0415	HSM_0111,HSM_0112
HSM_0210,HSM_0211	HSM_0349,HSM_0350	HSM_0417,HSM_0418	HSM_0118,HSM_0119
HSM_0211,HSM_0212	HSM_0352,HSM_0353	HSM_0421,HSM_0422	HSM_0129,HSM_0130
HSM_0214,HSM_0215	HSM_0355,HSM_0356	HSM_0431,HSM_0432	HSM_0131,HSM_0132
HSM_0225,HSM_0226	HSM_0359,HSM_0360	HSM_0442,HSM_0443	HSM_0133,HSM_0134
HSM_0226,HSM_0227	HSM_0360,HSM_0361	HSM_0452,HSM_0453	HSM_0135,HSM_0136
HSM_0227,HSM_0228	HSM_0362,HSM_0363	HSM_0454,HSM_0455	HSM_0142,HSM_0143
HSM_0228,HSM_0229	HSM_0369,HSM_0370	HSM_0455,HSM_0456	HSM_0144,HSM_0145
HSM_0229,HSM_0230	HSM_0371,HSM_0372	HSM_0458,HSM_0459	HSM_0145,HSM_0146
HSM_0231,HSM_0232	HSM_0373,HSM_0374	HSM_0465,HSM_0466	HSM_0156,HSM_0157
HSM_0232,HSM_0233	HSM_0390,HSM_0391	HSM_0468,HSM_0469	HSM_0165,HSM_0166
HSM_0234,HSM_0235	HSM_0391,HSM_0392	HSM_0470,HSM_0471	HSM_0166,HSM_0167
HSM_0235,HSM_0236	HSM_0405,HSM_0406	HSM_0474,HSM_0475	HSM_0167,HSM_0168
HSM_0236,HSM_0237	HSM_0409,HSM_0410	HSM_0476,HSM_0477	HSM_0170,HSM_0171
HSM_0237,HSM_0238	HSM_0412,HSM_0413	HSM_0481,HSM_0482	HSM_0187,HSM_0188
HSM_0238,HSM_0239	HSM_0414,HSM_0415	HSM_0482,HSM_0483	HSM_0192,HSM_0193
HSM_0241,HSM_0242	HSM_0417,HSM_0418	HSM_0484,HSM_0485	HSM_0194,HSM_0195
HSM_0243,HSM_0244	HSM_0421,HSM_0422	HSM_0485,HSM_0486	HSM_0196,HSM_0197
HSM_0247,HSM_0248	HSM_0431,HSM_0432	HSM_0486,HSM_0487	HSM_0197,HSM_0198
HSM_0249,HSM_0250	HSM_0442,HSM_0443	HSM_0487,HSM_0488	HSM_0203,HSM_0204
HSM_0251,HSM_0252	HSM_0452,HSM_0453	HSM_0492,HSM_0493	HSM_0205,HSM_0206
HSM_0255,HSM_0256	HSM_0454,HSM_0455	HSM_0493,HSM_0494	HSM_0214,HSM_0215
HSM_0257,HSM_0258	HSM_0455,HSM_0456	HSM_0494,HSM_0495	HSM_0225,HSM_0226
HSM_0258,HSM_0259	HSM_0458,HSM_0459	HSM_0495,HSM_0496	HSM_0226,HSM_0227
HSM_0259,HSM_0260	HSM_0465,HSM_0466	HSM_0496,HSM_0497	HSM_0228,HSM_0229
HSM_0260,HSM_0261	HSM_0468,HSM_0469	HSM_0502,HSM_0503	HSM_0229,HSM_0230
HSM_0264,HSM_0265	HSM_0470,HSM_0471	HSM_0504,HSM_0505	HSM_0235,HSM_0236
HSM_0267,HSM_0268	HSM_0474,HSM_0475	HSM_0513,HSM_0514	HSM_0236,HSM_0237
HSM_0268,HSM_0269	HSM_0476,HSM_0477	HSM_0514,HSM_0515	HSM_0237,HSM_0238
HSM_0270,HSM_0271	HSM_0481,HSM_0482	HSM_0519,HSM_0520	HSM_0238,HSM_0239
HSM_0272,HSM_0273	HSM_0482,HSM_0483	HSM_0522,HSM_0523	HSM_0241,HSM_0242
HSM_0274,HSM_0275	HSM_0484,HSM_0485	HSM_0537,HSM_0538	HSM_0243,HSM_0244
HSM_0285,HSM_0286	HSM_0485,HSM_0486	HSM_0548,HSM_0549	HSM_0247,HSM_0248
HSM_0293,HSM_0294	HSM_0486,HSM_0487	HSM_0562,HSM_0563	HSM_0249,HSM_0250
HSM_0297,HSM_0298	HSM_0487,HSM_0488	HSM_0570,HSM_0571	HSM_0255,HSM_0256
HSM_0298,HSM_0299	HSM_0492,HSM_0493	HSM_0581,HSM_0582	HSM_0257,HSM_0258
HSM_0299,HSM_0300	HSM_0493,HSM_0494	HSM_0588,HSM_0589	HSM_0268,HSM_0269
HSM_0301,HSM_0302	HSM_0494,HSM_0495	HSM_0593,HSM_0594	HSM_0285,HSM_0286
HSM_0303,HSM_0304	HSM_0495,HSM_0496	HSM_0604,HSM_0605	HSM_0301,HSM_0302
HSM_0304,HSM_0305	HSM_0496,HSM_0497	HSM_0605,HSM_0606	HSM_0304,HSM_0305
HSM_R001,HSM_0306	HSM_0502,HSM_0503	HSM_0606,HSM_0607	HSM_R001,HSM_0306
HSM_0308,HSM_0309	HSM_0504,HSM_0505	HSM_0609,HSM_0610	HSM_0317,HSM_0318
HSM_0317,HSM_0318	HSM_0513,HSM_0514	HSM_0615,HSM_0616	HSM_0327,HSM_0328
HSM_0324,HSM_0325	HSM_0514,HSM_0515	HSM_0624,HSM_0625	HSM_0333,HSM_0334
HSM_0327,HSM_0328	HSM_0517,HSM_0518	HSM_0625,HSM_0626	HSM_0334,HSM_0335
HSM_0333,HSM_0334	HSM_0519,HSM_0520	HSM_0626,HSM_0627	HSM_0349,HSM_0350
HSM_0334,HSM_0335	HSM_0522,HSM_0523	HSM_0627,HSM_0628	HSM_0352,HSM_0353
HSM_0342,HSM_0343	HSM_0537,HSM_0538	HSM_0629,HSM_0630	HSM_0355,HSM_0356
HSM_0349,HSM_0350	HSM_0548,HSM_0549	HSM_0633,HSM_0634	HSM_0359,HSM_0360
HSM_0350,HSM_0351	HSM_R002,HSM_R0025	HSM_0647,HSM_0648	HSM_0360,HSM_0361
HSM_0352,HSM_0353	HSM_R002,HSM_R0026	HSM_0649,HSM_0650	HSM_0362,HSM_0363
HSM_0355,HSM_0356	HSM_0562,HSM_0563	HSM_0656,HSM_0657	HSM_0369,HSM_0370
HSM_0356,HSM_0357	HSM_0570,HSM_0571	HSM_0661,HSM_0662	HSM_0371,HSM_0372
HSM_0357,HSM_0358	HSM_0581,HSM_0582	HSM_0663,HSM_0664	HSM_0373,HSM_0374
HSM_0358,HSM_0359	HSM_0582,HSM_0583	HSM_0664,HSM_0665	HSM_0390,HSM_0391
HSM_0359,HSM_0360	HSM_0588,HSM_0589	HSM_0666,HSM_0667	HSM_0391,HSM_0392
HSM_0360,HSM_0361	HSM_0593,HSM_0594	HSM_0667,HSM_0668	HSM_0405,HSM_0406
HSM_0362,HSM_0363	HSM_0600,HSM_0602	HSM_0671,HSM_0672	HSM_0409,HSM_0410
HSM_0364,HSM_0365	HSM_0604,HSM_0605	HSM_0672,HSM_0673	HSM_0412,HSM_0413
HSM_0369,HSM_0370	HSM_0605,HSM_0606	HSM_0673,HSM_0674	HSM_0414,HSM_0415
HSM_0371,HSM_0372	HSM_0606,HSM_0607	HSM_0674,HSM_0675	HSM_0417,HSM_0418
HSM_0373,HSM_0374	HSM_0609,HSM_0610	HSM_0675,HSM_0676	HSM_0421,HSM_0422
HSM_0375,HSM_0376	HSM_0615,HSM_0616	HSM_0676,HSM_0677	HSM_0431,HSM_0432
HSM_0379,HSM_0380	HSM_0624,HSM_0625	HSM_0677,HSM_0678	HSM_0442,HSM_0443
HSM_0383,HSM_0384	HSM_0625,HSM_0626	HSM_0679,HSM_0680	HSM_0452,HSM_0453
HSM_0384,HSM_0385	HSM_0626,HSM_0627	HSM_0680,HSM_0681	HSM_0454,HSM_0455
HSM_0388,HSM_0389	HSM_0627,HSM_0628	HSM_0681,HSM_0682	HSM_0455,HSM_0456
HSM_0389,HSM_0390	HSM_0629,HSM_0630	HSM_0683,HSM_0684	HSM_0458,HSM_0459
HSM_0390,HSM_0391	HSM_0632,HSM_0633	HSM_0684,HSM_0685	HSM_0465,HSM_0466
HSM_0391,HSM_0392	HSM_0633,HSM_0634	HSM_0685,HSM_0686	HSM_0468,HSM_0469
HSM_0398,HSM_0399	HSM_0647,HSM_0648	HSM_0686,HSM_0687	HSM_0470,HSM_0471
HSM_0402,HSM_0403	HSM_0648,HSM_0649	HSM_0687,HSM_0688	HSM_0474,HSM_0475
HSM_0403,HSM_0404	HSM_0649,HSM_0650	HSM_0689,HSM_0690	HSM_0476,HSM_0477
HSM_0405,HSM_0406	HSM_0651,HSM_0652	HSM_0691,HSM_0692	HSM_0481,HSM_0482
HSM_0408,HSM_0409	HSM_0655,HSM_0656	HSM_0694,HSM_0695	HSM_0482,HSM_0483
HSM_0409,HSM_0410	HSM_0656,HSM_0657	HSM_0698,HSM_0699	HSM_0484,HSM_0485
HSM_0410,HSM_0411	HSM_0660,HSM_0661	HSM_0714,HSM_0715	HSM_0485,HSM_0486
HSM_0411,HSM_0412	HSM_0661,HSM_0662	HSM_0718,HSM_0719	HSM_0486,HSM_0487
HSM_0412,HSM_0413	HSM_0662,HSM_0663	HSM_0720,HSM_0721	HSM_0487,HSM_0488
HSM_0414,HSM_0415	HSM_0663,HSM_0664	HSM_0721,HSM_0722	HSM_0492,HSM_0493
HSM_0417,HSM_0418	HSM_0664,HSM_0665	HSM_0722,HSM_0723	HSM_0493,HSM_0494
HSM_0421,HSM_0422	HSM_0666,HSM_0667	HSM_0724,HSM_0725	HSM_0494,HSM_0495
HSM_0425,HSM_0426	HSM_0667,HSM_0668	HSM_0728,HSM_0729	HSM_0495,HSM_0496
HSM_0431,HSM_0432	HSM_0671,HSM_0672	HSM_0729,HSM_0730	HSM_0496,HSM_0497
HSM_0434,HSM_0435	HSM_0672,HSM_0673	HSM_0757,HSM_0758	HSM_0502,HSM_0503
HSM_0436,HSM_0437	HSM_0673,HSM_0674	HSM_0779,HSM_0780	HSM_0504,HSM_0505
HSM_0437,HSM_0438	HSM_0674,HSM_0675	HSM_0780,HSM_0781	HSM_0513,HSM_0514
HSM_0441,HSM_0442	HSM_0675,HSM_0676	HSM_0781,HSM_0782	HSM_0514,HSM_0515
HSM_0442,HSM_0443	HSM_0676,HSM_0677	HSM_0785,HSM_0786	HSM_0519,HSM_0520
HSM_0446,HSM_0447	HSM_0677,HSM_0678	HSM_0786,HSM_0787	HSM_0522,HSM_0523
HSM_0452,HSM_0453	HSM_0679,HSM_0680	HSM_0798,HSM_0799	HSM_0537,HSM_0538
HSM_0453,HSM_0454	HSM_0680,HSM_0681	HSM_0807,HSM_0808	HSM_0548,HSM_0549
HSM_0454,HSM_0455	HSM_0681,HSM_0682	HSM_0808,HSM_0809	HSM_0562,HSM_0563
HSM_0455,HSM_0456	HSM_0683,HSM_0684	HSM_0810,HSM_0811	HSM_0570,HSM_0571
HSM_0458,HSM_0459	HSM_0684,HSM_0685	HSM_0814,HSM_0815	HSM_0581,HSM_0582
HSM_0460,HSM_0461	HSM_0685,HSM_0686	HSM_0818,HSM_0819	HSM_0588,HSM_0589
HSM_0463,HSM_0464	HSM_0686,HSM_0687	HSM_0819,HSM_0820	HSM_0593,HSM_0594
HSM_0465,HSM_0466	HSM_0687,HSM_0688	HSM_0822,HSM_0823	HSM_0604,HSM_0605
HSM_0467,HSM_0468	HSM_0689,HSM_0690	HSM_0825,HSM_0826	HSM_0605,HSM_0606
HSM_0468,HSM_0469	HSM_0691,HSM_0692	HSM_0839,HSM_0840	HSM_0606,HSM_0607
HSM_0470,HSM_0471	HSM_0694,HSM_0695	HSM_0846,HSM_0847	HSM_0609,HSM_0610
HSM_0474,HSM_0475	HSM_0698,HSM_0699	HSM_0854,HSM_0855	HSM_0615,HSM_0616
HSM_0475,HSM_0476	HSM_0714,HSM_0715	HSM_0865,HSM_0866	HSM_0624,HSM_0625
HSM_0476,HSM_0477	HSM_0718,HSM_0719	HSM_0866,HSM_0867	HSM_0625,HSM_0626
HSM_0481,HSM_0482	HSM_0720,HSM_0721	HSM_0872,HSM_0873	HSM_0626,HSM_0627
HSM_0482,HSM_0483	HSM_0721,HSM_0722	HSM_0883,HSM_0884	HSM_0627,HSM_0628
HSM_0484,HSM_0485	HSM_0722,HSM_0723	HSM_0884,HSM_0885	HSM_0629,HSM_0630
HSM_0485,HSM_0486	HSM_0724,HSM_0725	HSM_0885,HSM_0886	HSM_0633,HSM_0634
HSM_0486,HSM_0487	HSM_0728,HSM_0729	HSM_0889,HSM_0890	HSM_0647,HSM_0648
HSM_0487,HSM_0488	HSM_0729,HSM_0730	HSM_0893,HSM_0894	HSM_0649,HSM_0650
HSM_0488,HSM_0489	HSM_R003,HSM_R0033	HSM_0894,HSM_0895	HSM_0656,HSM_0657
HSM_0492,HSM_0493	HSM_R003,HSM_R0034	HSM_0896,HSM_0897	HSM_0661,HSM_0662
HSM_0493,HSM_0494	HSM_0757,HSM_0758	HSM_0902,HSM_0903	HSM_0663,HSM_0664
HSM_0494,HSM_0495	HSM_0779,HSM_0780	HSM_0906,HSM_0907	HSM_0664,HSM_0665
HSM_0495,HSM_0496	HSM_0780,HSM_0781	HSM_0908,HSM_0909	HSM_0666,HSM_0667
HSM_0496,HSM_0497	HSM_0781,HSM_0782	HSM_0910,HSM_0911	HSM_0667,HSM_0668
HSM_0499,HSM_0500	HSM_0785,HSM_0786	HSM_0916,HSM_0917	HSM_0671,HSM_0672
HSM_0500,HSM_0501	HSM_0786,HSM_0787	HSM_0917,HSM_0918	HSM_0672,HSM_0673
HSM_0501,HSM_0502	HSM_0798,HSM_0799	HSM_0918,HSM_0919	HSM_0673,HSM_0674
HSM_0502,HSM_0503	HSM_0807,HSM_0808	HSM_0919,HSM_0920	HSM_0674,HSM_0675
HSM_0503,HSM_0504	HSM_0808,HSM_0809	HSM_0923,HSM_0924	HSM_0675,HSM_0676
HSM_0504,HSM_0505	HSM_0810,HSM_0811	HSM_0925,HSM_0926	HSM_0676,HSM_0677
HSM_0505,HSM_0506	HSM_0814,HSM_0815	HSM_0931,HSM_0932	HSM_0677,HSM_0678
HSM_0506,HSM_0507	HSM_0818,HSM_0819	HSM_0984,HSM_0985	HSM_0679,HSM_0680
HSM_0508,HSM_0509	HSM_0819,HSM_0820	HSM_0996,HSM_0997	HSM_0680,HSM_0681
HSM_0513,HSM_0514	HSM_0822,HSM_0823	HSM_0997,HSM_0998	HSM_0681,HSM_0682
HSM_0514,HSM_0515	HSM_0825,HSM_0826	HSM_0998,HSM_0999	HSM_0683,HSM_0684
HSM_0515,HSM_0516	HSM_0839,HSM_0840	HSM_1001,HSM_1002	HSM_0684,HSM_0685
HSM_0516,HSM_0517	HSM_0846,HSM_0847	HSM_1074,HSM_1075	HSM_0685,HSM_0686
HSM_0519,HSM_0520	HSM_R003,HSM_R0036	HSM_1092,HSM_1093	HSM_0686,HSM_0687
HSM_0522,HSM_0523	HSM_R003,HSM_R0037	HSM_1104,HSM_1105	HSM_0687,HSM_0688
HSM_0524,HSM_0525	HSM_0853,HSM_0854	HSM_1107,HSM_1108	HSM_0689,HSM_0690
HSM_0526,HSM_0527	HSM_0854,HSM_0855	HSM_1109,HSM_1110	HSM_0691,HSM_0692
HSM_0528,HSM_0529	HSM_0865,HSM_0866	HSM_1112,HSM_1113	HSM_0694,HSM_0695
HSM_0531,HSM_0532	HSM_0866,HSM_0867	HSM_1120,HSM_1121	HSM_0698,HSM_0699
HSM_0537,HSM_0538	HSM_0872,HSM_0873	HSM_1121,HSM_1122	HSM_0714,HSM_0715
HSM_0542,HSM_0543	HSM_0883,HSM_0884	HSM_1130,HSM_1131	HSM_0718,HSM_0719
HSM_0543,HSM_0544	HSM_0884,HSM_0885	HSM_1131,HSM_1132	HSM_0720,HSM_0721
HSM_0544,HSM_0545	HSM_0885,HSM_0886	HSM_1132,HSM_1133	HSM_0721,HSM_0722
HSM_0546,HSM_0547	HSM_0888,HSM_0889	HSM_1137,HSM_1138	HSM_0722,HSM_0723
HSM_0548,HSM_0549	HSM_0889,HSM_0890	HSM_1142,HSM_1143	HSM_0724,HSM_0725
HSM_0553,HSM_0554	HSM_0893,HSM_0894	HSM_1150,HSM_1151	HSM_0728,HSM_0729
HSM_0557,HSM_0558	HSM_0894,HSM_0895	HSM_1151,HSM_1152	HSM_0729,HSM_0730
HSM_0558,HSM_0559	HSM_0895,HSM_0896	HSM_1152,HSM_1153	HSM_0757,HSM_0758
HSM_0559,HSM_0560	HSM_0896,HSM_0897	HSM_1154,HSM_1155	HSM_0779,HSM_0780
HSM_0560,HSM_0561	HSM_0902,HSM_0903	HSM_1159,HSM_1160	HSM_0780,HSM_0781
HSM_0562,HSM_0563	HSM_0906,HSM_0907	HSM_1162,HSM_1163	HSM_0781,HSM_0782
HSM_0564,HSM_0565	HSM_0908,HSM_0909	HSM_1164,HSM_1165	HSM_0785,HSM_0786
HSM_0567,HSM_0568	HSM_0910,HSM_0911	HSM_1197,HSM_1198	HSM_0786,HSM_0787
HSM_0569,HSM_0570	HSM_0916,HSM_0917	HSM_1198,HSM_1199	HSM_0798,HSM_0799
HSM_0570,HSM_0571	HSM_0917,HSM_0918	HSM_1200,HSM_1201	HSM_0807,HSM_0808
HSM_0576,HSM_0577	HSM_0918,HSM_0919	HSM_1219,HSM_1220	HSM_0808,HSM_0809
HSM_0580,HSM_0581	HSM_0919,HSM_0920	HSM_1232,HSM_1233	HSM_0810,HSM_0811
HSM_0581,HSM_0582	HSM_0923,HSM_0924	HSM_1238,HSM_1239	HSM_0814,HSM_0815
HSM_0588,HSM_0589	HSM_0925,HSM_0926	HSM_1239,HSM_1240	HSM_0818,HSM_0819
HSM_0593,HSM_0594	HSM_0931,HSM_0932	HSM_1244,HSM_1245	HSM_0819,HSM_0820
HSM_0596,HSM_0597	HSM_R004,HSM_R0046	HSM_1245,HSM_1246	HSM_0822,HSM_0823
HSM_0597,HSM_0598	HSM_0984,HSM_0985	HSM_1246,HSM_1247	HSM_0825,HSM_0826
HSM_0604,HSM_0605	HSM_0996,HSM_0997	HSM_1291,HSM_1292	HSM_0839,HSM_0840
HSM_0605,HSM_0606	HSM_0997,HSM_0998	HSM_1299,HSM_1300	HSM_0846,HSM_0847
HSM_0606,HSM_0607	HSM_0998,HSM_0999	HSM_1310,HSM_1311	HSM_0854,HSM_0855
HSM_0609,HSM_0610	HSM_1001,HSM_1002	HSM_1322,HSM_1323	HSM_0865,HSM_0866
HSM_0612,HSM_0613	HSM_1074,HSM_1075	HSM_1336,HSM_1337	HSM_0866,HSM_0867
HSM_0613,HSM_0614	HSM_1092,HSM_1093	HSM_1340,HSM_1341	HSM_0872,HSM_0873
HSM_0614,HSM_0615	HSM_1104,HSM_1105	HSM_1344,HSM_1345	HSM_0883,HSM_0884
HSM_0615,HSM_0616	HSM_1107,HSM_1108	HSM_1348,HSM_1349	HSM_0884,HSM_0885
HSM_0616,HSM_0617	HSM_1109,HSM_1110	HSM_1371,HSM_1372	HSM_0885,HSM_0886
HSM_0620,HSM_0621	HSM_1112,HSM_1113	HSM_1393,HSM_1394	HSM_0889,HSM_0890
HSM_0621,HSM_0622	HSM_1120,HSM_1121	HSM_1401,HSM_1402	HSM_0893,HSM_0894
HSM_0622,HSM_0623	HSM_1121,HSM_1122	HSM_1417,HSM_1418	HSM_0894,HSM_0895
HSM_0624,HSM_0625	HSM_R005,HSM_R0051	HSM_1422,HSM_1423	HSM_0896,HSM_0897
HSM_0625,HSM_0626	HSM_R005,HSM_R0052	HSM_1431,HSM_1432	HSM_0902,HSM_0903
HSM_0626,HSM_0627	HSM_1130,HSM_1131	HSM_1432,HSM_1433	HSM_0906,HSM_0907
HSM_0627,HSM_0628	HSM_1131,HSM_1132	HSM_1441,HSM_1442	HSM_0908,HSM_0909
HSM_0628,HSM_0629	HSM_1132,HSM_1133	HSM_1445,HSM_1446	HSM_0910,HSM_0911
HSM_0629,HSM_0630	HSM_1137,HSM_1138	HSM_1456,HSM_1457	HSM_0916,HSM_0917
HSM_0630,HSM_0631	HSM_1142,HSM_1143	HSM_1460,HSM_1461	HSM_0917,HSM_0918
HSM_0631,HSM_0632	HSM_1150,HSM_1151	HSM_1474,HSM_1475	HSM_0918,HSM_0919
HSM_0633,HSM_0634	HSM_1151,HSM_1152	HSM_1481,HSM_1482	HSM_0919,HSM_0920
HSM_0637,HSM_0638	HSM_1152,HSM_1153	HSM_1482,HSM_1483	HSM_0923,HSM_0924
HSM_0642,HSM_0643	HSM_1154,HSM_1155	HSM_1506,HSM_1507	HSM_0925,HSM_0926
HSM_0647,HSM_0648	HSM_1158,HSM_1159	HSM_1508,HSM_1509	HSM_0931,HSM_0932
HSM_0649,HSM_0650	HSM_1159,HSM_1160	HSM_1530,HSM_1531	HSM_0984,HSM_0985
HSM_0656,HSM_0657	HSM_1162,HSM_1163	HSM_1536,HSM_1537	HSM_0996,HSM_0997
HSM_0661,HSM_0662	HSM_1164,HSM_1165	HSM_1543,HSM_1544	HSM_0997,HSM_0998
HSM_0663,HSM_0664	HSM_1174,HSM_1176	HSM_1546,HSM_1547	HSM_0998,HSM_0999
HSM_0664,HSM_0665	HSM_1197,HSM_1198	HSM_1547,HSM_1548	HSM_1001,HSM_1002
HSM_0666,HSM_0667	HSM_1198,HSM_1199	HSM_1553,HSM_1554	HSM_1074,HSM_1075
HSM_0667,HSM_0668	HSM_1200,HSM_1201	HSM_1567,HSM_1568	HSM_1092,HSM_1093
HSM_0670,HSM_0671	HSM_1219,HSM_1220	HSM_1568,HSM_1569	HSM_1104,HSM_1105
HSM_0671,HSM_0672	HSM_1232,HSM_1233	HSM_1574,HSM_1575	HSM_1107,HSM_1108
HSM_0672,HSM_0673	HSM_1238,HSM_1239	HSM_1575,HSM_1576	HSM_1109,HSM_1110
HSM_0673,HSM_0674	HSM_1239,HSM_1240	HSM_1584,HSM_1585	HSM_1112,HSM_1113
HSM_0674,HSM_0675	HSM_1244,HSM_1245	HSM_1588,HSM_1589	HSM_1120,HSM_1121
HSM_0675,HSM_0676	HSM_1245,HSM_1246	HSM_1589,HSM_1590	HSM_1121,HSM_1122
HSM_0676,HSM_0677	HSM_1246,HSM_1247	HSM_1591,HSM_1592	HSM_1130,HSM_1131
HSM_0677,HSM_0678	HSM_R005,HSM_1288	HSM_1592,HSM_1593	HSM_1131,HSM_1132
HSM_0679,HSM_0680	HSM_1291,HSM_1292	HSM_1598,HSM_1599	HSM_1132,HSM_1133
HSM_0680,HSM_0681	HSM_1299,HSM_1300	HSM_1602,HSM_1603	HSM_1137,HSM_1138
HSM_0681,HSM_0682	HSM_1310,HSM_1311	HSM_1651,HSM_1652	HSM_1142,HSM_1143
HSM_0683,HSM_0684	HSM_1322,HSM_1323	HSM_1652,HSM_1653	HSM_1150,HSM_1151
HSM_0684,HSM_0685	HSM_1336,HSM_1337	HSM_1656,HSM_1657	HSM_1151,HSM_1152
HSM_0685,HSM_0686	HSM_1340,HSM_1341	HSM_1658,HSM_1659	HSM_1152,HSM_1153
HSM_0686,HSM_0687	HSM_1344,HSM_1345	HSM_1659,HSM_1660	HSM_1154,HSM_1155
HSM_0687,HSM_0688	HSM_1348,HSM_1349	HSM_1662,HSM_1663	HSM_1159,HSM_1160
HSM_0689,HSM_0690	HSM_1354,HSM_1355	HSM_1665,HSM_1666	HSM_1162,HSM_1163
HSM_0691,HSM_0692	HSM_1355,HSM_1356	HSM_1672,HSM_1673	HSM_1164,HSM_1165
HSM_0693,HSM_0694	HSM_1371,HSM_1372	HSM_1673,HSM_1674	HSM_1197,HSM_1198
HSM_0694,HSM_0695	HSM_1391,HSM_1392	HSM_1689,HSM_1690	HSM_1198,HSM_1199
HSM_0698,HSM_0699	HSM_1393,HSM_1394	HSM_1690,HSM_1691	HSM_1200,HSM_1201
HSM_0701,HSM_0702	HSM_1401,HSM_1402	HSM_1691,HSM_1692	HSM_1219,HSM_1220
HSM_0702,HSM_0703	HSM_1417,HSM_1418	HSM_1695,HSM_1696	HSM_1232,HSM_1233
HSM_0705,HSM_0706	HSM_1422,HSM_1423	HSM_1696,HSM_1697	HSM_1238,HSM_1239
HSM_0706,HSM_0707	HSM_1431,HSM_1432	HSM_1697,HSM_1698	HSM_1239,HSM_1240
HSM_0712,HSM_0713	HSM_1432,HSM_1433	HSM_1698,HSM_1699	HSM_1244,HSM_1245
HSM_0714,HSM_0715	HSM_1441,HSM_1442	HSM_1699,HSM_1700	HSM_1245,HSM_1246
HSM_0716,HSM_0717	HSM_1445,HSM_1446	HSM_1700,HSM_1701	HSM_1246,HSM_1247
HSM_0718,HSM_0719	HSM_1453,HSM_1454	HSM_1701,HSM_1702	HSM_1291,HSM_1292
HSM_0719,HSM_0720	HSM_1456,HSM_1457	HSM_1702,HSM_1703	HSM_1299,HSM_1300
HSM_0720,HSM_0721	HSM_1460,HSM_1461	HSM_1703,HSM_1704	HSM_1310,HSM_1311
HSM_0721,HSM_0722	HSM_1474,HSM_1475	HSM_1708,HSM_1709	HSM_1322,HSM_1323
HSM_0722,HSM_0723	HSM_1481,HSM_1482	HSM_1709,HSM_1710	HSM_1336,HSM_1337
HSM_0723,HSM_0724	HSM_1482,HSM_1483	HSM_1710,HSM_1711	HSM_1340,HSM_1341
HSM_0724,HSM_0725	HSM_R005,HSM_R0055	HSM_1712,HSM_1713	HSM_1344,HSM_1345
HSM_0725,HSM_0726	HSM_R005,HSM_R0056	HSM_1713,HSM_1714	HSM_1348,HSM_1349
HSM_0726,HSM_0727	HSM_R005,HSM_R0057	HSM_1725,HSM_1726	HSM_1371,HSM_1372
HSM_0728,HSM_0729	HSM_1506,HSM_1507	HSM_1736,HSM_1737	HSM_1393,HSM_1394
HSM_0729,HSM_0730	HSM_1508,HSM_1509	HSM_1737,HSM_1738	HSM_1401,HSM_1402
HSM_0730,HSM_0731	HSM_1530,HSM_1531	HSM_1742,HSM_1743	HSM_1417,HSM_1418
HSM_0733,HSM_0734	HSM_1536,HSM_1537	HSM_1750,HSM_1751	HSM_1422,HSM_1423
HSM_0735,HSM_0736	HSM_1543,HSM_1544	HSM_1757,HSM_1758	HSM_1431,HSM_1432
HSM_0752,HSM_0753	HSM_1546,HSM_1547	HSM_1758,HSM_1759	HSM_1432,HSM_1433
HSM_0755,HSM_0756	HSM_1547,HSM_1548	HSM_1763,HSM_1764	HSM_1441,HSM_1442
HSM_0756,HSM_0757	HSM_1553,HSM_1554	HSM_1771,HSM_1772	HSM_1445,HSM_1446
HSM_0757,HSM_0758	HSM_1567,HSM_1568	HSM_1775,HSM_1776	HSM_1456,HSM_1457
HSM_0759,HSM_0760	HSM_1568,HSM_1569	HSM_1784,HSM_1785	HSM_1460,HSM_1461
HSM_0766,HSM_0767	HSM_1574,HSM_1575	HSM_1797,HSM_1798	HSM_1474,HSM_1475
HSM_0769,HSM_0770	HSM_1575,HSM_1576	HSM_1798,HSM_1799	HSM_1481,HSM_1482
HSM_0770,HSM_0771	HSM_1584,HSM_1585	HSM_1804,HSM_1805	HSM_1482,HSM_1483
HSM_0779,HSM_0780	HSM_1588,HSM_1589	HSM_1812,HSM_1813	HSM_1506,HSM_1507
HSM_0780,HSM_0781	HSM_1589,HSM_1590	HSM_1814,HSM_1815	HSM_1508,HSM_1509
HSM_0781,HSM_0782	HSM_1591,HSM_1592	HSM_1815,HSM_1816	HSM_1530,HSM_1531
HSM_0785,HSM_0786	HSM_1592,HSM_1593	HSM_1817,HSM_1818	HSM_1536,HSM_1537
HSM_0786,HSM_0787	HSM_1598,HSM_1599	HSM_1829,HSM_1830	HSM_1543,HSM_1544
HSM_0790,HSM_0791	HSM_1602,HSM_1603	HSM_1834,HSM_1835	HSM_1546,HSM_1547
HSM_0791,HSM_0792	HSM_1651,HSM_1652	HSM_1842,HSM_1843	HSM_1547,HSM_1548
HSM_0792,HSM_0793	HSM_1652,HSM_1653	HSM_1843,HSM_1844	HSM_1553,HSM_1554
HSM_0796,HSM_0797	HSM_1656,HSM_1657	HSM_1844,HSM_1845	HSM_1567,HSM_1568
HSM_0798,HSM_0799	HSM_1658,HSM_1659	HSM_1845,HSM_1846	HSM_1568,HSM_1569
HSM_0801,HSM_0802	HSM_1659,HSM_1660	HSM_1846,HSM_1847	HSM_1574,HSM_1575
HSM_0802,HSM_0803	HSM_1662,HSM_1663	HSM_1850,HSM_1851	HSM_1575,HSM_1576
HSM_0804,HSM_0805	HSM_1665,HSM_1666	HSM_1853,HSM_1854	HSM_1584,HSM_1585
HSM_0807,HSM_0808	HSM_1672,HSM_1673	HSM_1862,HSM_1863	HSM_1588,HSM_1589
HSM_0808,HSM_0809	HSM_1673,HSM_1674	HSM_1897,HSM_1898	HSM_1589,HSM_1590
HSM_0810,HSM_0811	HSM_1689,HSM_1690	HSM_1898,HSM_1899	HSM_1591,HSM_1592
HSM_0811,HSM_0812	HSM_1690,HSM_1691	HSM_1900,HSM_1901	HSM_1592,HSM_1593
HSM_0814,HSM_0815	HSM_1691,HSM_1692	HSM_1903,HSM_1904	HSM_1598,HSM_1599
HSM_0818,HSM_0819	HSM_1695,HSM_1696	HSM_1904,HSM_1905	HSM_1602,HSM_1603
HSM_0819,HSM_0820	HSM_1696,HSM_1697	HSM_1905,HSM_1906	HSM_1651,HSM_1652
HSM_0821,HSM_0822	HSM_1697,HSM_1698	HSM_1909,HSM_1910	HSM_1652,HSM_1653
HSM_0822,HSM_0823	HSM_1698,HSM_1699	HSM_1918,HSM_1919	HSM_1656,HSM_1657
HSM_0825,HSM_0826	HSM_1699,HSM_1700	HSM_1919,HSM_1920	HSM_1658,HSM_1659
HSM_0832,HSM_0833	HSM_1700,HSM_1701	HSM_1932,HSM_1933	HSM_1659,HSM_1660
HSM_0836,HSM_0837	HSM_1701,HSM_1702	HSM_1935,HSM_1936	HSM_1662,HSM_1663
HSM_0838,HSM_0839	HSM_1702,HSM_1703	HSM_1937,HSM_1938	HSM_1665,HSM_1666
HSM_0839,HSM_0840	HSM_1703,HSM_1704	HSM_1938,HSM_1939	HSM_1672,HSM_1673
HSM_0842,HSM_0843	HSM_1708,HSM_1709	HSM_1939,HSM_1940	HSM_1673,HSM_1674
HSM_0846,HSM_0847	HSM_1709,HSM_1710	HSM_1942,HSM_1943	HSM_1689,HSM_1690
HSM_0854,HSM_0855	HSM_1710,HSM_1711	HSM_1944,HSM_1945	HSM_1690,HSM_1691
HSM_0862,HSM_0863	HSM_1712,HSM_1713	HSM_1945,HSM_1946	HSM_1691,HSM_1692
HSM_0865,HSM_0866	HSM_1713,HSM_1714	HSM_1951,HSM_1952	HSM_1695,HSM_1696
HSM_0866,HSM_0867	HSM_1725,HSM_1726	HSM_1952,HSM_1953	HSM_1696,HSM_1697
HSM_0872,HSM_0873	HSM_1729,HSM_1730	HSM_1953,HSM_1954	HSM_1697,HSM_1698
HSM_0878,HSM_0879	HSM_1730,HSM_1731	HSM_1954,HSM_1955	HSM_1698,HSM_1699
HSM_0883,HSM_0884	HSM_1736,HSM_1737	HSM_1955,HSM_1956	HSM_1699,HSM_1700
HSM_0884,HSM_0885	HSM_1737,HSM_1738	HSM_1956,HSM_1957	HSM_1700,HSM_1701
HSM_0885,HSM_0886	HSM_1741,HSM_1742	HSM_1957,HSM_1958	HSM_1701,HSM_1702
HSM_0886,HSM_0887	HSM_1742,HSM_1743	HSM_1958,HSM_1959	HSM_1702,HSM_1703
HSM_0889,HSM_0890	HSM_1750,HSM_1751	HSM_1959,HSM_1960	HSM_1703,HSM_1704
HSM_0893,HSM_0894	HSM_1757,HSM_1758	HSM_1960,HSM_1961	HSM_1708,HSM_1709
HSM_0894,HSM_0895	HSM_1758,HSM_1759	HSM_1963,HSM_1964	HSM_1709,HSM_1710
HSM_0896,HSM_0897	HSM_1763,HSM_1764	HSM_1965,HSM_1966	HSM_1710,HSM_1711
HSM_0897,HSM_0898	HSM_1771,HSM_1772	HSM_1966,HSM_1967	HSM_1712,HSM_1713
HSM_0902,HSM_0903	HSM_1775,HSM_1776	HSM_1967,HSM_1968	HSM_1713,HSM_1714
HSM_0906,HSM_0907	HSM_1784,HSM_1785	HSM_1968,HSM_1969	HSM_1725,HSM_1726
HSM_0907,HSM_0908	HSM_1797,HSM_1798	HSM_1969,HSM_1970	HSM_1736,HSM_1737
HSM_0908,HSM_0909	HSM_1798,HSM_1799	HSM_1970,HSM_1971	HSM_1737,HSM_1738
HSM_0910,HSM_0911	HSM_1804,HSM_1805	HSM_1971,HSM_1972	HSM_1742,HSM_1743
HSM_0912,HSM_0913	HSM_1807,HSM_1808	HSM_1972,HSM_1973	HSM_1750,HSM_1751
HSM_0914,HSM_0915	HSM_1812,HSM_1813	HSM_1975,HSM_1976	HSM_1757,HSM_1758
HSM_0916,HSM_0917	HSM_1814,HSM_1815	HSM_1976,HSM_1977	HSM_1758,HSM_1759
HSM_0917,HSM_0918	HSM_1815,HSM_1816	HSM_1977,HSM_1978	HSM_1763,HSM_1764
HSM_0918,HSM_0919	HSM_1817,HSM_1818	HSM_1978,HSM_1979	HSM_1771,HSM_1772
HSM_0919,HSM_0920	HSM_1824,HSM_1826	HSM_1985,HSM_1986	HSM_1775,HSM_1776
HSM_0923,HSM_0924	HSM_1829,HSM_1830	HSM_1986,HSM_1987	HSM_1784,HSM_1785
HSM_0925,HSM_0926	HSM_1834,HSM_1835	HSM_1989,HSM_1990	HSM_1797,HSM_1798
HSM_0927,HSM_0928	HSM_1842,HSM_1843	HSM_1990,HSM_1991	HSM_1798,HSM_1799
HSM_0931,HSM_0932	HSM_1843,HSM_1844	HSM_1991,HSM_1992	HSM_1804,HSM_1805
HSM_0933,HSM_0934	HSM_1844,HSM_1845	HSM_1994,HSM_1995	HSM_1812,HSM_1813
HSM_0934,HSM_0935	HSM_1845,HSM_1846	HSM_1996,HSM_1997	HSM_1814,HSM_1815
HSM_0939,HSM_0940	HSM_1846,HSM_1847	HSM_1998,HSM_1999	HSM_1815,HSM_1816
HSM_0940,HSM_0941	HSM_1850,HSM_1851	HSM_1999,HSM_2000	HSM_1817,HSM_1818
HSM_0941,HSM_0942	HSM_1853,HSM_1854	HSM_2000,HSM_2001	HSM_1829,HSM_1830
HSM_0942,HSM_0943	HSM_1862,HSM_1863	HSM_2001,HSM_2002	HSM_1834,HSM_1835
HSM_0944,HSM_0945	HSM_1871,HSM_1872	HSM_2009,HSM_2010	HSM_1842,HSM_1843
HSM_0948,HSM_0949	HSM_1886,HSM_1887	HSM_2018,HSM_2019	HSM_1843,HSM_1844
HSM_0949,HSM_0950	HSM_R006,HSM_R0065	HSM_2019,HSM_2020	HSM_1844,HSM_1845
HSM_0956,HSM_0957	HSM_1896,HSM_1897	HSM_2020,HSM_2021	HSM_1845,HSM_1846
HSM_0957,HSM_0958	HSM_1897,HSM_1898	HSM_R001,HSM_0306	HSM_1846,HSM_1847
HSM_0958,HSM_0959	HSM_1898,HSM_1899		HSM_1850,HSM_1851
HSM_0959,HSM_0960	HSM_1900,HSM_1901		HSM_1853,HSM_1854
HSM_0962,HSM_0963	HSM_1903,HSM_1904		HSM_1862,HSM_1863
HSM_0963,HSM_0964	HSM_1904,HSM_1905		HSM_1897,HSM_1898
HSM_0965,HSM_0966	HSM_1905,HSM_1906		HSM_1898,HSM_1899
HSM_0967,HSM_0968	HSM_1909,HSM_1910		HSM_1900,HSM_1901
HSM_0968,HSM_0969	HSM_1918,HSM_1919		HSM_1903,HSM_1904
HSM_0976,HSM_0977	HSM_1919,HSM_1920		HSM_1904,HSM_1905
HSM_0980,HSM_0981	HSM_1932,HSM_1933		HSM_1905,HSM_1906
HSM_0981,HSM_0982	HSM_1935,HSM_1936		HSM_1909,HSM_1910
HSM_0982,HSM_0983	HSM_1937,HSM_1938		HSM_1918,HSM_1919
HSM_0984,HSM_0985	HSM_1938,HSM_1939		HSM_1919,HSM_1920
HSM_0985,HSM_0986	HSM_1939,HSM_1940		HSM_1932,HSM_1933
HSM_0994,HSM_0995	HSM_1942,HSM_1943		HSM_1935,HSM_1936
HSM_0996,HSM_0997	HSM_1944,HSM_1945		HSM_1937,HSM_1938
HSM_0997,HSM_0998	HSM_1945,HSM_1946		HSM_1938,HSM_1939
HSM_0998,HSM_0999	HSM_1951,HSM_1952		HSM_1939,HSM_1940
HSM_1001,HSM_1002	HSM_1952,HSM_1953		HSM_1942,HSM_1943
HSM_1003,HSM_1004	HSM_1953,HSM_1954		HSM_1944,HSM_1945
HSM_1010,HSM_1011	HSM_1954,HSM_1955		HSM_1945,HSM_1946
HSM_1012,HSM_1013	HSM_1955,HSM_1956		HSM_1951,HSM_1952
HSM_1013,HSM_1014	HSM_1956,HSM_1957		HSM_1952,HSM_1953
HSM_1026,HSM_1027	HSM_1957,HSM_1958		HSM_1953,HSM_1954
HSM_1030,HSM_1031	HSM_1958,HSM_1959		HSM_1954,HSM_1955
HSM_1031,HSM_1032	HSM_1959,HSM_1960		HSM_1955,HSM_1956
HSM_1032,HSM_1033	HSM_1960,HSM_1961		HSM_1956,HSM_1957
HSM_1033,HSM_1034	HSM_1963,HSM_1964		HSM_1957,HSM_1958
HSM_1034,HSM_1035	HSM_1965,HSM_1966		HSM_1958,HSM_1959
HSM_1035,HSM_1036	HSM_1966,HSM_1967		HSM_1959,HSM_1960
HSM_1037,HSM_1038	HSM_1967,HSM_1968		HSM_1960,HSM_1961
HSM_1038,HSM_1039	HSM_1968,HSM_1969		HSM_1963,HSM_1964
HSM_1039,HSM_1040	HSM_1969,HSM_1970		HSM_1965,HSM_1966
HSM_1043,HSM_1044	HSM_1970,HSM_1971		HSM_1966,HSM_1967
HSM_1044,HSM_1045	HSM_1971,HSM_1972		HSM_1967,HSM_1968
HSM_1045,HSM_1046	HSM_1972,HSM_1973		HSM_1968,HSM_1969
HSM_1051,HSM_1052	HSM_1974,HSM_1975		HSM_1969,HSM_1970
HSM_1054,HSM_1055	HSM_1975,HSM_1976		HSM_1970,HSM_1971
HSM_1056,HSM_1057	HSM_1976,HSM_1977		HSM_1971,HSM_1972
HSM_1057,HSM_1058	HSM_1977,HSM_1978		HSM_1972,HSM_1973
HSM_1061,HSM_1062	HSM_1978,HSM_1979		HSM_1975,HSM_1976
HSM_1062,HSM_1063	HSM_1985,HSM_1986		HSM_1976,HSM_1977
HSM_1064,HSM_1065	HSM_1986,HSM_1987		HSM_1977,HSM_1978
HSM_1065,HSM_1066	HSM_1989,HSM_1990		HSM_1978,HSM_1979
HSM_1067,HSM_1068	HSM_1990,HSM_1991		HSM_1985,HSM_1986
HSM_1068,HSM_1069	HSM_1991,HSM_1992		HSM_1986,HSM_1987
HSM_1069,HSM_1070	HSM_1992,HSM_1993		HSM_1989,HSM_1990
HSM_1071,HSM_1072	HSM_1993,HSM_1994		HSM_1990,HSM_1991
HSM_1074,HSM_1075	HSM_1994,HSM_1995		HSM_1991,HSM_1992
HSM_1082,HSM_1083	HSM_1996,HSM_1997		HSM_1994,HSM_1995
HSM_1084,HSM_1085	HSM_1997,HSM_1998		HSM_1996,HSM_1997
HSM_1085,HSM_1086	HSM_1998,HSM_1999		HSM_1998,HSM_1999
HSM_1086,HSM_1087	HSM_1999,HSM_2000		HSM_1999,HSM_2000
HSM_1087,HSM_1088	HSM_2000,HSM_2001		HSM_2000,HSM_2001
HSM_1089,HSM_1090	HSM_2001,HSM_2002		HSM_2001,HSM_2002
HSM_1091,HSM_1092	HSM_2009,HSM_2010		HSM_2009,HSM_2010
HSM_1092,HSM_1093	HSM_2018,HSM_2019		HSM_2018,HSM_2019
HSM_1098,HSM_1099	HSM_2019,HSM_2020		HSM_2019,HSM_2020
HSM_1100,HSM_1101	HSM_2020,HSM_2021		HSM_2020,HSM_2021
HSM_1101,HSM_1102
HSM_1104,HSM_1105
HSM_1106,HSM_1107
HSM_1107,HSM_1108
HSM_1108,HSM_1109
HSM_1109,HSM_1110
HSM_1110,HSM_1111
HSM_1112,HSM_1113
HSM_1120,HSM_1121
HSM_1121,HSM_1122
HSM_1130,HSM_1131
HSM_1131,HSM_1132
HSM_1132,HSM_1133
HSM_1133,HSM_1134
HSM_1137,HSM_1138
HSM_1139,HSM_1140
HSM_1140,HSM_1141
HSM_1142,HSM_1143
HSM_1145,HSM_1146
HSM_1147,HSM_1148
HSM_1149,HSM_1150
HSM_1150,HSM_1151
HSM_1151,HSM_1152
HSM_1152,HSM_1153
HSM_1154,HSM_1155
HSM_1157,HSM_1158
HSM_1159,HSM_1160
HSM_1160,HSM_1161
HSM_1161,HSM_1162
HSM_1162,HSM_1163
HSM_1164,HSM_1165
HSM_1165,HSM_1166
HSM_1169,HSM_1170
HSM_1188,HSM_1189
HSM_1192,HSM_1193
HSM_1197,HSM_1198
HSM_1198,HSM_1199
HSM_1200,HSM_1201
HSM_1204,HSM_1205
HSM_1205,HSM_1206
HSM_1206,HSM_1207
HSM_1209,HSM_1210
HSM_1210,HSM_1211
HSM_1214,HSM_1215
HSM_1216,HSM_1217
HSM_1217,HSM_1218
HSM_1219,HSM_1220
HSM_1221,HSM_1222
HSM_1227,HSM_1228
HSM_1228,HSM_1229
HSM_1230,HSM_1231
HSM_1231,HSM_1232
HSM_1232,HSM_1233
HSM_1235,HSM_1236
HSM_1237,HSM_1238
HSM_1238,HSM_1239
HSM_1239,HSM_1240
HSM_1243,HSM_1244
HSM_1244,HSM_1245
HSM_1245,HSM_1246
HSM_1246,HSM_1247
HSM_1248,HSM_1249
HSM_1259,HSM_1260
HSM_1282,HSM_1283
HSM_1288,HSM_1289
HSM_1289,HSM_1290
HSM_1291,HSM_1292
HSM_1294,HSM_1295
HSM_1295,HSM_1296
HSM_1297,HSM_1298
HSM_1299,HSM_1300
HSM_1300,HSM_1301
HSM_1301,HSM_1302
HSM_1302,HSM_1303
HSM_1303,HSM_1304
HSM_1305,HSM_1306
HSM_1308,HSM_1309
HSM_1310,HSM_1311
HSM_1311,HSM_1312
HSM_1312,HSM_1313
HSM_1313,HSM_1314
HSM_1314,HSM_1315
HSM_1322,HSM_1323
HSM_1323,HSM_1324
HSM_1325,HSM_1326
HSM_1326,HSM_1327
HSM_1328,HSM_1329
HSM_1329,HSM_1330
HSM_1334,HSM_1335
HSM_1335,HSM_1336
HSM_1336,HSM_1337
HSM_1339,HSM_1340
HSM_1340,HSM_1341
HSM_1344,HSM_1345
HSM_1347,HSM_1348
HSM_1348,HSM_1349
HSM_1349,HSM_1350
HSM_1359,HSM_1360
HSM_1366,HSM_1367
HSM_1367,HSM_1368
HSM_1368,HSM_1369
HSM_1371,HSM_1372
HSM_1375,HSM_1376
HSM_1376,HSM_1377
HSM_1378,HSM_1379
HSM_1381,HSM_1382
HSM_1382,HSM_1383
HSM_1389,HSM_1390
HSM_1393,HSM_1394
HSM_1394,HSM_1395
HSM_1396,HSM_1397
HSM_1398,HSM_1399
HSM_1401,HSM_1402
HSM_1402,HSM_1403
HSM_1406,HSM_1407
HSM_1413,HSM_1414
HSM_1414,HSM_1415
HSM_1417,HSM_1418
HSM_1418,HSM_1419
HSM_1421,HSM_1422
HSM_1422,HSM_1423
HSM_1423,HSM_1424
HSM_1424,HSM_1425
HSM_1425,HSM_1426
HSM_1427,HSM_1428
HSM_1428,HSM_1429
HSM_1431,HSM_1432
HSM_1432,HSM_1433
HSM_1440,HSM_1441
HSM_1441,HSM_1442
HSM_1443,HSM_1444
HSM_1445,HSM_1446
HSM_1449,HSM_1450
HSM_1451,HSM_1452
HSM_1454,HSM_1455
HSM_1455,HSM_1456
HSM_1456,HSM_1457
HSM_1459,HSM_1460
HSM_1460,HSM_1461
HSM_1462,HSM_1463
HSM_1464,HSM_1465
HSM_1468,HSM_1469
HSM_1470,HSM_1471
HSM_1474,HSM_1475
HSM_1475,HSM_1476
HSM_1481,HSM_1482
HSM_1482,HSM_1483
HSM_1485,HSM_1486
HSM_1486,HSM_1487
HSM_1487,HSM_1488
HSM_1489,HSM_1490
HSM_1493,HSM_1494
HSM_1495,HSM_1496
HSM_1498,HSM_1499
HSM_1499,HSM_1500
HSM_1502,HSM_1503
HSM_1504,HSM_1505
HSM_1506,HSM_1507
HSM_1507,HSM_1508
HSM_1508,HSM_1509
HSM_1515,HSM_1516
HSM_1522,HSM_1523
HSM_1524,HSM_1525
HSM_1528,HSM_1529
HSM_1529,HSM_1530
HSM_1530,HSM_1531
HSM_1533,HSM_1534
HSM_1534,HSM_1535
HSM_1536,HSM_1537
HSM_1537,HSM_1538
HSM_1540,HSM_1541
HSM_1543,HSM_1544
HSM_1544,HSM_1545
HSM_1545,HSM_1546
HSM_1546,HSM_1547
HSM_1547,HSM_1548
HSM_1548,HSM_1549
HSM_1549,HSM_1550
HSM_1550,HSM_1551
HSM_1551,HSM_1552
HSM_1553,HSM_1554
HSM_1564,HSM_1565
HSM_1566,HSM_1567
HSM_1567,HSM_1568
HSM_1568,HSM_1569
HSM_1574,HSM_1575
HSM_1575,HSM_1576
HSM_1578,HSM_1579
HSM_1580,HSM_1581
HSM_1582,HSM_1583
HSM_1584,HSM_1585
HSM_1585,HSM_1586
HSM_1586,HSM_1587
HSM_1587,HSM_1588
HSM_1588,HSM_1589
HSM_1589,HSM_1590
HSM_1591,HSM_1592
HSM_1592,HSM_1593
HSM_1593,HSM_1594
HSM_1594,HSM_1595
HSM_1598,HSM_1599
HSM_1600,HSM_1601
HSM_1601,HSM_1602
HSM_1602,HSM_1603
HSM_1605,HSM_1606
HSM_1607,HSM_1608
HSM_1609,HSM_1610
HSM_1614,HSM_1615
HSM_1615,HSM_1616
HSM_1617,HSM_1618
HSM_1620,HSM_1621
HSM_1629,HSM_1630
HSM_1634,HSM_1635
HSM_1635,HSM_1636
HSM_1636,HSM_1637
HSM_1637,HSM_1638
HSM_1640,HSM_1641
HSM_1642,HSM_1643
HSM_1645,HSM_1646
HSM_1647,HSM_1648
HSM_1648,HSM_1649
HSM_1649,HSM_1650
HSM_1650,HSM_1651
HSM_1651,HSM_1652
HSM_1652,HSM_1653
HSM_1655,HSM_1656
HSM_1656,HSM_1657
HSM_1658,HSM_1659
HSM_1659,HSM_1660
HSM_1660,HSM_1661
HSM_1662,HSM_1663
HSM_1665,HSM_1666
HSM_1672,HSM_1673
HSM_1673,HSM_1674
HSM_1685,HSM_1686
HSM_1689,HSM_1690
HSM_1690,HSM_1691
HSM_1691,HSM_1692
HSM_1693,HSM_1694
HSM_1695,HSM_1696
HSM_1696,HSM_1697
HSM_1697,HSM_1698
HSM_1698,HSM_1699
HSM_1699,HSM_1700
HSM_1700,HSM_1701
HSM_1701,HSM_1702
HSM_1702,HSM_1703
HSM_1703,HSM_1704
HSM_1704,HSM_1705
HSM_1705,HSM_1706
HSM_1708,HSM_1709
HSM_1709,HSM_1710
HSM_1710,HSM_1711
HSM_1711,HSM_1712
HSM_1712,HSM_1713
HSM_1713,HSM_1714
HSM_1717,HSM_1718
HSM_1725,HSM_1726
HSM_1736,HSM_1737
HSM_1737,HSM_1738
HSM_1742,HSM_1743
HSM_1746,HSM_1747
HSM_1749,HSM_1750
HSM_1750,HSM_1751
HSM_1751,HSM_1752
HSM_1753,HSM_1754
HSM_1757,HSM_1758
HSM_1758,HSM_1759
HSM_1763,HSM_1764
HSM_1765,HSM_1766
HSM_1767,HSM_1768
HSM_1771,HSM_1772
HSM_1775,HSM_1776
HSM_1781,HSM_1782
HSM_1784,HSM_1785
HSM_1787,HSM_1788
HSM_1788,HSM_1789
HSM_1789,HSM_1790
HSM_1795,HSM_1796
HSM_1796,HSM_1797
HSM_1797,HSM_1798
HSM_1798,HSM_1799
HSM_1801,HSM_1802
HSM_1802,HSM_1803
HSM_1804,HSM_1805
HSM_1806,HSM_1807
HSM_1812,HSM_1813
HSM_1813,HSM_1814
HSM_1814,HSM_1815
HSM_1815,HSM_1816
HSM_1817,HSM_1818
HSM_1819,HSM_1820
HSM_1820,HSM_1821
HSM_1827,HSM_1828
HSM_1829,HSM_1830
HSM_1830,HSM_1831
HSM_1834,HSM_1835
HSM_1835,HSM_1836
HSM_1837,HSM_1838
HSM_1838,HSM_1839
HSM_1839,HSM_1840
HSM_1840,HSM_1841
HSM_1842,HSM_1843
HSM_1843,HSM_1844
HSM_1844,HSM_1845
HSM_1845,HSM_1846
HSM_1846,HSM_1847
HSM_1849,HSM_1850
HSM_1850,HSM_1851
HSM_1851,HSM_1852
HSM_1852,HSM_1853
HSM_1853,HSM_1854
HSM_1857,HSM_1858
HSM_1862,HSM_1863
HSM_1864,HSM_1865
HSM_1870,HSM_1871
HSM_1877,HSM_1878
HSM_1880,HSM_1881
HSM_1888,HSM_1889
HSM_1891,HSM_1892
HSM_1897,HSM_1898
HSM_1898,HSM_1899
HSM_1900,HSM_1901
HSM_1903,HSM_1904
HSM_1904,HSM_1905
HSM_1905,HSM_1906
HSM_1906,HSM_1907
HSM_1907,HSM_1908
HSM_1909,HSM_1910
HSM_1911,HSM_1912
HSM_1914,HSM_1915
HSM_1916,HSM_1917
HSM_1918,HSM_1919
HSM_1919,HSM_1920
HSM_1924,HSM_1925
HSM_1925,HSM_1926
HSM_1926,HSM_1927
HSM_1932,HSM_1933
HSM_1935,HSM_1936
HSM_1937,HSM_1938
HSM_1938,HSM_1939
HSM_1939,HSM_1940
HSM_1942,HSM_1943
HSM_1944,HSM_1945
HSM_1945,HSM_1946
HSM_1947,HSM_1948
HSM_1948,HSM_1949
HSM_1949,HSM_1950
HSM_1951,HSM_1952
HSM_1952,HSM_1953
HSM_1953,HSM_1954
HSM_1954,HSM_1955
HSM_1955,HSM_1956
HSM_1956,HSM_1957
HSM_1957,HSM_1958
HSM_1958,HSM_1959
HSM_1959,HSM_1960
HSM_1960,HSM_1961
HSM_1963,HSM_1964
HSM_1964,HSM_1965
HSM_1965,HSM_1966
HSM_1966,HSM_1967
HSM_1967,HSM_1968
HSM_1968,HSM_1969
HSM_1969,HSM_1970
HSM_1970,HSM_1971
HSM_1971,HSM_1972
HSM_1972,HSM_1973
HSM_1973,HSM_1974
HSM_1975,HSM_1976
HSM_1976,HSM_1977
HSM_1977,HSM_1978
HSM_1978,HSM_1979
HSM_1980,HSM_1981
HSM_1984,HSM_1985
HSM_1985,HSM_1986
HSM_1986,HSM_1987
HSM_1989,HSM_1990
HSM_1990,HSM_1991
HSM_1991,HSM_1992
HSM_1994,HSM_1995
HSM_1995,HSM_1996
HSM_1996,HSM_1997
HSM_1998,HSM_1999
HSM_1999,HSM_2000
HSM_2000,HSM_2001
HSM_2001,HSM_2002
HSM_2002,HSM_2003
HSM_2004,HSM_2005
HSM_2005,HSM_2006
HSM_2007,HSM_2008
HSM_2009,HSM_2010
HSM_2018,HSM_2019
HSM_2019,HSM_2020
HSM_2020,HSM_2021
